# Supplementary material for: Crystal structure of cyclic tris­(ferrocene-1,1′-di­yl)
Source: Acta Crystallogr Sect E Struct Rep Online. 2014 Aug 1;70(Pt 9):m318–9. doi: 10.1107/S1600536814017346 (PMC4186187; doi:10.1107/S1600536814017346)
Supplement: Supplementary file 1 [file e-70-0m318-sup1.cif]

##############################################################################
#                                                                            #
# This CIF contains the data in a paper accepted for publication in          #
# Acta Crystallographica Section E. It conforms to the requirements of       #
# Notes for Authors for Acta Crystallographica Section E, and has been       #
# peer reviewed under the auspices of the IUCr Commission on Journals.       #
#                                                                            #
# Full details of the Crystallographic Information File format               #
# are given in the paper "The Crystallographic Information File (CIF):       #
# a New Standard Archive File for Crystallography" by S. R. Hall, F. H.      #
# Allen and I. D. Brown [Acta Cryst. (1991), A47, 655-685].                  #
#                                                                            #
# The current version of the core CIF dictionary is obtainable from          #
# ftp://ftp.iucr.org/pub/cif_core.dic.                                       #
#                                                                            #
# Software is freely available for graphical display of the structure(s)     #
# in this CIF. For information consult the CIF software page                 #
# http://www.iucr.org/resources/cif/software.                                #
#                                                                            #
# This file may be used for bona fide research purposes within the           #
# scientific community so long as proper attribution is given to the journal # 
# article from which it was obtained.                                        #
#                                                                            #
##############################################################################
data_I
_database_code_depnum_ccdc_archive 'CCDC 1016442'
_audit_creation_method     SHELXL-97
_chemical_name_systematic
;
Tris[\m-(\h^5^:\h^5^)-1,1'-bicyclopentadienyl]triiron(II)
;
_chemical_name_common     ?
_chemical_formula_moiety     'C30 H24 Fe3'
_chemical_formula_sum     'C30 H24 Fe3'
_chemical_formula_iupac     '[Fe3 (C10 H8)3]'
_chemical_formula_weight     552.04
_chemical_melting_point     ?
_symmetry_cell_setting     triclinic
_symmetry_space_group_name_H-M     'P -1'
_symmetry_space_group_name_Hall     '-P 1'
loop_
    _symmetry_equiv_pos_as_xyz
    'x, y, z'
    '-x, -y, -z'
_cell_length_a     9.9006(16)
_cell_length_b     10.5544(17)
_cell_length_c     12.448(3)
_cell_angle_alpha     109.197(5)
_cell_angle_beta     100.205(5)
_cell_angle_gamma     108.940(3)
_cell_volume     1101.7(4)
_cell_formula_units_Z     2
_cell_measurement_reflns_used     3519
_cell_measurement_theta_min     2.23
_cell_measurement_theta_max     28.36
_cell_measurement_temperature     296(2)
_exptl_crystal_description     prism
_exptl_crystal_colour     orange
_exptl_crystal_size_max     0.30
_exptl_crystal_size_mid     0.25
_exptl_crystal_size_min     0.20
_exptl_crystal_density_diffrn     1.664
_exptl_crystal_density_meas     ?
_exptl_crystal_density_method     'not measured'
_exptl_crystal_F_000     564
_exptl_absorpt_coefficient_mu     1.966
_exptl_absorpt_correction_type     multi-scan
_exptl_absorpt_process_details
;
(<i>SADABS</i>; Bruker, 2004)
;
_exptl_absorpt_correction_T_min     0.5900
_exptl_absorpt_correction_T_max     0.6945
_exptl_special_details     ?
_diffrn_ambient_temperature     296(2)
_diffrn_radiation_type     MoK\a
_diffrn_radiation_wavelength     0.71073
_diffrn_radiation_monochromator     graphite
_diffrn_measurement_device_type     'Bruker APEXII CCD'
_diffrn_measurement_method     '\w scans'
_diffrn_detector_area_resol_mean     ?
_diffrn_reflns_number     14158
_diffrn_reflns_av_R_equivalents     0.0703
_diffrn_reflns_av_sigmaI/netI     0.0741
_diffrn_reflns_theta_min     1.83
_diffrn_reflns_theta_max     26.00
_diffrn_reflns_theta_full     26.00
_diffrn_measured_fraction_theta_max     0.987
_diffrn_measured_fraction_theta_full     0.987
_diffrn_reflns_limit_h_min     -12
_diffrn_reflns_limit_h_max     12
_diffrn_reflns_limit_k_min     -13
_diffrn_reflns_limit_k_max     13
_diffrn_reflns_limit_l_min     -15
_diffrn_reflns_limit_l_max     15
_refine_special_details
;
Refinement of <i>F</i>^2^ against ALL reflections. The weighted <i>R</i>-factor
<i>wR</i> and goodness of fit <i>S</i> are based on <i>F</i>^2^, conventional
<i>R</i>-factors <i>R</i> are based on <i>F</i>, with <i>F</i> set to zero for
negative <i>F</i>^2^. The threshold expression of <i>F</i>^2^ >
\s(<i>F</i>^2^) is used only for calculating <i>R</i>-factors(gt) <i>etc</i>.
and is not relevant to the choice of reflections for refinement.
<i>R</i>-factors based on <i>F</i>^2^ are statistically about twice as large
as those based on <i>F</i>, and <i>R</i>- factors based on ALL data will be
even larger.
;
_reflns_number_total     4270
_reflns_number_gt     2958
_reflns_threshold_expression     I>2sigma(I)
_refine_ls_structure_factor_coef     Fsqd
_refine_ls_matrix_type     full
_refine_ls_R_factor_all     0.0799
_refine_ls_R_factor_gt     0.0512
_refine_ls_wR_factor_gt     0.0724
_refine_ls_wR_factor_ref     0.0761
_refine_ls_goodness_of_fit_ref     1.311
_refine_ls_restrained_S_all     1.311
_refine_ls_number_reflns     4270
_refine_ls_number_parameters     298
_refine_ls_number_restraints     0
_refine_ls_hydrogen_treatment     constr
_refine_ls_weighting_scheme     calc
_refine_ls_weighting_details
         'calc w=1/[\s^2^(Fo^2^)+(0.0000P)^2^+0.0000P] where P=(Fo^2^+2Fc^2^)/3'
_atom_sites_solution_hydrogens     geom
_atom_sites_solution_primary     direct
_atom_sites_solution_secondary     difmap
_refine_ls_shift/su_max     0.000
_refine_ls_shift/su_mean     0.000
_refine_diff_density_max     0.650
_refine_diff_density_min     -0.650
_refine_ls_extinction_method     none
_refine_ls_extinction_coef     ?
loop_
    _atom_type_symbol
    _atom_type_description
    _atom_type_scat_dispersion_real
    _atom_type_scat_dispersion_imag
    _atom_type_scat_source
    C C 0.0033 0.0016 'International Tables Vol C Tables 4.2.6.8 and 6.1.1.4'
    H H 0.0000 0.0000 'International Tables Vol C Tables 4.2.6.8 and 6.1.1.4'
    Fe Fe 0.3463 0.8444 'International Tables Vol C Tables 4.2.6.8 and 6.1.1.4'
_computing_data_collection     'APEX2 (Bruker, 2004)'
_computing_cell_refinement     'SAINT (Bruker, 2004)'
_computing_data_reduction     'SAINT (Bruker, 2004)'
_computing_structure_solution     'SIR2004 (Burla <i>et al.</i>, 2005)'
_computing_structure_refinement     'SHELXL97 (Sheldrick, 2008)'
_computing_molecular_graphics     'Mercury (Macrae <i>et al.</i>, 2006)'
_computing_publication_material     'publCIF (Westrip, 2010)'
loop_
    _atom_site_type_symbol
    _atom_site_label
    _atom_site_fract_x
    _atom_site_fract_y
    _atom_site_fract_z
    _atom_site_U_iso_or_equiv
    _atom_site_adp_type
    _atom_site_calc_flag
    _atom_site_refinement_flags
    _atom_site_occupancy
    _atom_site_symmetry_multiplicity
    _atom_site_disorder_assembly
    _atom_site_disorder_group
    C C1 0.6533(4) 0.5589(4) 0.3621(4) 0.0316(10) Uani d . 1 1 . .
    C C2 0.6144(5) 0.6798(4) 0.3643(4) 0.0385(11) Uani d . 1 1 . .
    H H2 0.5183 0.6725 0.3192 0.046 Uiso calc R 1 1 . .
    C C3 0.7420(5) 0.8118(4) 0.4438(4) 0.0438(12) Uani d . 1 1 . .
    H H3 0.7486 0.9119 0.4633 0.053 Uiso calc R 1 1 . .
    C C4 0.8562(5) 0.7750(4) 0.4912(4) 0.0443(12) Uani d . 1 1 . .
    H H4 0.9559 0.8446 0.5488 0.053 Uiso calc R 1 1 . .
    C C5 0.8019(5) 0.6200(4) 0.4408(4) 0.0371(11) Uani d . 1 1 . .
    H H5 0.8589 0.5639 0.4565 0.044 Uiso calc R 1 1 . .
    C C6 0.9417(4) 0.6495(4) 0.2144(4) 0.0308(10) Uani d . 1 1 . .
    C C7 0.7931(4) 0.5911(4) 0.1360(4) 0.0349(10) Uani d . 1 1 . .
    H H7 0.7313 0.4869 0.0834 0.042 Uiso calc R 1 1 . .
    C C8 0.7472(5) 0.7075(5) 0.1485(4) 0.0461(12) Uani d . 1 1 . .
    H H8 0.6496 0.6985 0.1046 0.055 Uiso calc R 1 1 . .
    C C9 0.8672(6) 0.8386(5) 0.2338(5) 0.0521(14) Uani d . 1 1 . .
    H H9 0.8680 0.9372 0.2596 0.062 Uiso calc R 1 1 . .
    C C10 0.9859(5) 0.8044(4) 0.2741(4) 0.0417(12) Uani d . 1 1 . .
    H H10 1.0835 0.8752 0.3344 0.050 Uiso calc R 1 1 . .
    C C11 1.0423(4) 0.5741(4) 0.2255(4) 0.0302(10) Uani d . 1 1 . .
    C C12 1.1292(4) 0.5442(4) 0.1481(4) 0.0360(11) Uani d . 1 1 . .
    H H12 1.1255 0.5618 0.0753 0.043 Uiso calc R 1 1 . .
    C C13 1.2229(4) 0.4864(4) 0.1958(4) 0.0435(12) Uani d . 1 1 . .
    H H13 1.2957 0.4572 0.1617 0.052 Uiso calc R 1 1 . .
    C C14 1.1941(5) 0.4781(4) 0.2998(4) 0.0459(12) Uani d . 1 1 . .
    H H14 1.2430 0.4419 0.3512 0.055 Uiso calc R 1 1 . .
    C C15 1.0833(4) 0.5324(4) 0.3187(4) 0.0366(11) Uani d . 1 1 . .
    H H15 1.0408 0.5384 0.3846 0.044 Uiso calc R 1 1 . .
    C C16 0.8243(4) 0.1780(4) 0.1464(4) 0.0323(10) Uani d . 1 1 . .
    C C17 0.7861(4) 0.2140(4) 0.0490(4) 0.0362(11) Uani d . 1 1 . .
    H H17 0.7038 0.2437 0.0309 0.043 Uiso calc R 1 1 . .
    C C18 0.8882(5) 0.2040(4) -0.0165(4) 0.0429(12) Uani d . 1 1 . .
    H H18 0.8874 0.2229 -0.0885 0.051 Uiso calc R 1 1 . .
    C C19 0.9902(5) 0.1617(4) 0.0398(4) 0.0465(12) Uani d . 1 1 . .
    H H19 1.0729 0.1449 0.0134 0.056 Uiso calc R 1 1 . .
    C C20 0.9525(4) 0.1453(4) 0.1404(4) 0.0409(12) Uani d . 1 1 . .
    H H20 1.0047 0.1157 0.1958 0.049 Uiso calc R 1 1 . .
    C C21 0.7380(4) 0.1526(4) 0.2280(4) 0.0318(10) Uani d . 1 1 . .
    C C22 0.6042(4) 0.0233(4) 0.1953(5) 0.0440(12) Uani d . 1 1 . .
    H H22 0.5492 -0.0544 0.1141 0.053 Uiso calc R 1 1 . .
    C C23 0.5647(5) 0.0263(5) 0.2986(5) 0.0543(14) Uani d . 1 1 . .
    H H23 0.4787 -0.0492 0.3023 0.065 Uiso calc R 1 1 . .
    C C24 0.6711(5) 0.1558(5) 0.3958(5) 0.0511(13) Uani d . 1 1 . .
    H H24 0.6718 0.1867 0.4793 0.061 Uiso calc R 1 1 . .
    C C25 0.7783(5) 0.2333(4) 0.3531(4) 0.0391(11) Uani d . 1 1 . .
    H H25 0.8646 0.3280 0.4018 0.047 Uiso calc R 1 1 . .
    C C26 0.5445(4) 0.4019(4) 0.2984(4) 0.0325(10) Uani d . 1 1 . .
    C C27 0.4946(4) 0.3110(4) 0.1753(4) 0.0374(11) Uani d . 1 1 . .
    H H27 0.5360 0.3358 0.1153 0.045 Uiso calc R 1 1 . .
    C C28 0.3759(5) 0.1773(4) 0.1525(5) 0.0478(12) Uani d . 1 1 . .
    H H28 0.3196 0.0944 0.0739 0.057 Uiso calc R 1 1 . .
    C C29 0.3508(5) 0.1844(5) 0.2608(5) 0.0498(13) Uani d . 1 1 . .
    H H29 0.2741 0.1073 0.2714 0.060 Uiso calc R 1 1 . .
    C C30 0.4563(5) 0.3216(4) 0.3530(4) 0.0414(11) Uani d . 1 1 . .
    H H30 0.4651 0.3567 0.4383 0.050 Uiso calc R 1 1 . .
    Fe Fe1 0.79971(6) 0.69662(6) 0.30904(5) 0.03287(17) Uani d . 1 1 . .
    Fe Fe2 1.00395(6) 0.35453(6) 0.15645(5) 0.03206(17) Uani d . 1 1 . .
    Fe Fe3 0.56465(6) 0.20506(6) 0.27057(6) 0.03564(18) Uani d . 1 1 . .
loop_
    _atom_site_aniso_label
    _atom_site_aniso_U_11
    _atom_site_aniso_U_22
    _atom_site_aniso_U_33
    _atom_site_aniso_U_12
    _atom_site_aniso_U_13
    _atom_site_aniso_U_23
    C1 0.038(3) 0.031(2) 0.032(3) 0.018(2) 0.019(2) 0.013(2)
    C2 0.038(3) 0.040(2) 0.047(3) 0.024(2) 0.023(2) 0.017(2)
    C3 0.056(3) 0.032(2) 0.043(3) 0.021(2) 0.023(3) 0.009(2)
    C4 0.042(3) 0.044(3) 0.030(3) 0.008(2) 0.008(2) 0.007(2)
    C5 0.042(3) 0.043(3) 0.032(3) 0.023(2) 0.014(2) 0.016(2)
    C6 0.039(3) 0.028(2) 0.034(3) 0.016(2) 0.020(2) 0.016(2)
    C7 0.043(3) 0.038(2) 0.031(3) 0.021(2) 0.014(2) 0.016(2)
    C8 0.055(3) 0.066(3) 0.044(3) 0.043(3) 0.020(3) 0.034(3)
    C9 0.077(4) 0.040(3) 0.067(4) 0.037(3) 0.039(3) 0.034(3)
    C10 0.051(3) 0.029(2) 0.047(3) 0.014(2) 0.027(3) 0.014(2)
    C11 0.032(2) 0.025(2) 0.034(3) 0.0104(19) 0.014(2) 0.011(2)
    C12 0.036(3) 0.033(2) 0.041(3) 0.012(2) 0.016(2) 0.015(2)
    C13 0.028(3) 0.040(3) 0.058(4) 0.015(2) 0.014(3) 0.015(3)
    C14 0.042(3) 0.051(3) 0.048(3) 0.026(2) 0.007(3) 0.021(3)
    C15 0.040(3) 0.038(2) 0.034(3) 0.020(2) 0.011(2) 0.013(2)
    C16 0.037(3) 0.024(2) 0.040(3) 0.016(2) 0.014(2) 0.014(2)
    C17 0.039(3) 0.022(2) 0.041(3) 0.012(2) 0.009(2) 0.007(2)
    C18 0.065(3) 0.025(2) 0.035(3) 0.016(2) 0.019(3) 0.008(2)
    C19 0.056(3) 0.031(2) 0.060(4) 0.022(2) 0.035(3) 0.015(2)
    C20 0.044(3) 0.031(2) 0.061(4) 0.023(2) 0.023(3) 0.025(2)
    C21 0.033(2) 0.029(2) 0.041(3) 0.020(2) 0.015(2) 0.016(2)
    C22 0.038(3) 0.029(2) 0.067(4) 0.016(2) 0.020(3) 0.018(2)
    C23 0.052(3) 0.052(3) 0.088(5) 0.026(3) 0.041(3) 0.048(3)
    C24 0.064(3) 0.061(3) 0.052(4) 0.035(3) 0.028(3) 0.036(3)
    C25 0.036(3) 0.045(3) 0.039(3) 0.020(2) 0.007(2) 0.020(2)
    C26 0.032(2) 0.034(2) 0.039(3) 0.019(2) 0.018(2) 0.016(2)
    C27 0.037(3) 0.034(2) 0.040(3) 0.018(2) 0.013(2) 0.012(2)
    C28 0.037(3) 0.035(3) 0.061(4) 0.016(2) 0.005(3) 0.011(3)
    C29 0.028(3) 0.038(3) 0.087(4) 0.015(2) 0.024(3) 0.026(3)
    C30 0.046(3) 0.041(3) 0.053(3) 0.027(2) 0.029(3) 0.022(3)
    Fe1 0.0387(4) 0.0287(3) 0.0351(4) 0.0173(3) 0.0150(3) 0.0128(3)
    Fe2 0.0331(4) 0.0287(3) 0.0385(4) 0.0164(3) 0.0138(3) 0.0139(3)
    Fe3 0.0332(4) 0.0325(3) 0.0452(5) 0.0159(3) 0.0166(3) 0.0163(3)
_geom_special_details
;
All e.s.d.'s (except the e.s.d. in the dihedral angle between two l.s. planes)
are estimated using the full covariance matrix. The cell e.s.d.'s are taken
into account individually in the estimation of e.s.d.'s in distances, angles
and torsion angles; correlations between e.s.d.'s in cell parameters are only
used when they are defined by crystal symmetry. An approximate (isotropic)
treatment of cell e.s.d.'s is used for estimating e.s.d.'s involving l.s.
planes.
;
loop_
    _geom_bond_atom_site_label_1
    _geom_bond_atom_site_label_2
    _geom_bond_site_symmetry_2
    _geom_bond_distance
    _geom_bond_publ_flag
    C1 C5 . 1.414(5) ?
    C1 C2 . 1.442(5) ?
    C1 C26 . 1.487(5) ?
    C1 Fe1 . 2.062(4) ?
    C2 C3 . 1.422(5) ?
    C2 Fe1 . 2.046(4) ?
    C2 H2 . 0.9800 ?
    C3 C4 . 1.407(5) ?
    C3 Fe1 . 2.017(4) ?
    C3 H3 . 0.9800 ?
    C4 C5 . 1.412(5) ?
    C4 Fe1 . 2.039(4) ?
    C4 H4 . 0.9800 ?
    C5 Fe1 . 2.054(4) ?
    C5 H5 . 0.9800 ?
    C6 C7 . 1.415(5) ?
    C6 C10 . 1.427(5) ?
    C6 C11 . 1.477(5) ?
    C6 Fe1 . 2.065(4) ?
    C7 C8 . 1.415(5) ?
    C7 Fe1 . 2.052(4) ?
    C7 H7 . 0.9800 ?
    C8 C9 . 1.404(6) ?
    C8 Fe1 . 2.024(4) ?
    C8 H8 . 0.9800 ?
    C9 C10 . 1.396(5) ?
    C9 Fe1 . 2.016(4) ?
    C9 H9 . 0.9800 ?
    C10 Fe1 . 2.032(4) ?
    C10 H10 . 0.9800 ?
    C11 C15 . 1.411(5) ?
    C11 C12 . 1.427(5) ?
    C11 Fe2 . 2.063(4) ?
    C12 C13 . 1.411(5) ?
    C12 Fe2 . 2.031(4) ?
    C12 H12 . 0.9800 ?
    C13 C14 . 1.398(6) ?
    C13 Fe2 . 2.023(4) ?
    C13 H13 . 0.9800 ?
    C14 C15 . 1.413(5) ?
    C14 Fe2 . 2.028(4) ?
    C14 H14 . 0.9800 ?
    C15 Fe2 . 2.051(4) ?
    C15 H15 . 0.9800 ?
    C16 C17 . 1.411(5) ?
    C16 C20 . 1.427(5) ?
    C16 C21 . 1.474(5) ?
    C16 Fe2 . 2.066(4) ?
    C17 C18 . 1.415(5) ?
    C17 Fe2 . 2.058(4) ?
    C17 H17 . 0.9800 ?
    C18 C19 . 1.400(5) ?
    C18 Fe2 . 2.042(4) ?
    C18 H18 . 0.9800 ?
    C19 C20 . 1.415(5) ?
    C19 Fe2 . 2.019(4) ?
    C19 H19 . 0.9800 ?
    C20 Fe2 . 2.030(4) ?
    C20 H20 . 0.9800 ?
    C21 C25 . 1.413(5) ?
    C21 C22 . 1.433(5) ?
    C21 Fe3 . 2.068(4) ?
    C22 C23 . 1.402(6) ?
    C22 Fe3 . 2.036(4) ?
    C22 H22 . 0.9800 ?
    C23 C24 . 1.403(6) ?
    C23 Fe3 . 2.029(4) ?
    C23 H23 . 0.9800 ?
    C24 C25 . 1.414(5) ?
    C24 Fe3 . 2.029(4) ?
    C24 H24 . 0.9800 ?
    C25 Fe3 . 2.059(4) ?
    C25 H25 . 0.9800 ?
    C26 C27 . 1.404(5) ?
    C26 C30 . 1.432(5) ?
    C26 Fe3 . 2.072(4) ?
    C27 C28 . 1.413(5) ?
    C27 Fe3 . 2.055(4) ?
    C27 H27 . 0.9800 ?
    C28 C29 . 1.396(6) ?
    C28 Fe3 . 2.032(4) ?
    C28 H28 . 0.9800 ?
    C29 C30 . 1.416(6) ?
    C29 Fe3 . 2.033(4) ?
    C29 H29 . 0.9800 ?
    C30 Fe3 . 2.033(4) ?
    C30 H30 . 0.9800 ?
loop_
    _geom_angle_atom_site_label_1
    _geom_angle_atom_site_label_2
    _geom_angle_atom_site_label_3
    _geom_angle_site_symmetry_1
    _geom_angle_site_symmetry_3
    _geom_angle
    _geom_angle_publ_flag
    C5 C1 C2 . . 107.2(3) ?
    C5 C1 C26 . . 128.8(4) ?
    C2 C1 C26 . . 123.5(4) ?
    C5 C1 Fe1 . . 69.6(2) ?
    C2 C1 Fe1 . . 68.9(2) ?
    C26 C1 Fe1 . . 132.3(3) ?
    C3 C2 C1 . . 107.1(4) ?
    C3 C2 Fe1 . . 68.4(2) ?
    C1 C2 Fe1 . . 70.1(2) ?
    C3 C2 H2 . . 126.5 ?
    C1 C2 H2 . . 126.5 ?
    Fe1 C2 H2 . . 126.5 ?
    C4 C3 C2 . . 108.8(4) ?
    C4 C3 Fe1 . . 70.5(2) ?
    C2 C3 Fe1 . . 70.6(2) ?
    C4 C3 H3 . . 125.6 ?
    C2 C3 H3 . . 125.6 ?
    Fe1 C3 H3 . . 125.6 ?
    C3 C4 C5 . . 107.9(4) ?
    C3 C4 Fe1 . . 68.9(3) ?
    C5 C4 Fe1 . . 70.4(2) ?
    C3 C4 H4 . . 126.1 ?
    C5 C4 H4 . . 126.1 ?
    Fe1 C4 H4 . . 126.1 ?
    C4 C5 C1 . . 109.0(4) ?
    C4 C5 Fe1 . . 69.2(2) ?
    C1 C5 Fe1 . . 70.2(2) ?
    C4 C5 H5 . . 125.5 ?
    C1 C5 H5 . . 125.5 ?
    Fe1 C5 H5 . . 125.5 ?
    C7 C6 C10 . . 106.2(4) ?
    C7 C6 C11 . . 128.7(3) ?
    C10 C6 C11 . . 124.7(4) ?
    C7 C6 Fe1 . . 69.4(2) ?
    C10 C6 Fe1 . . 68.4(2) ?
    C11 C6 Fe1 . . 132.1(3) ?
    C6 C7 C8 . . 108.7(4) ?
    C6 C7 Fe1 . . 70.4(2) ?
    C8 C7 Fe1 . . 68.7(2) ?
    C6 C7 H7 . . 125.6 ?
    C8 C7 H7 . . 125.6 ?
    Fe1 C7 H7 . . 125.6 ?
    C9 C8 C7 . . 107.8(4) ?
    C9 C8 Fe1 . . 69.4(3) ?
    C7 C8 Fe1 . . 70.7(2) ?
    C9 C8 H8 . . 126.1 ?
    C7 C8 H8 . . 126.1 ?
    Fe1 C8 H8 . . 126.1 ?
    C10 C9 C8 . . 108.2(4) ?
    C10 C9 Fe1 . . 70.5(2) ?
    C8 C9 Fe1 . . 70.0(2) ?
    C10 C9 H9 . . 125.9 ?
    C8 C9 H9 . . 125.9 ?
    Fe1 C9 H9 . . 125.9 ?
    C9 C10 C6 . . 109.0(4) ?
    C9 C10 Fe1 . . 69.2(2) ?
    C6 C10 Fe1 . . 70.9(2) ?
    C9 C10 H10 . . 125.5 ?
    C6 C10 H10 . . 125.5 ?
    Fe1 C10 H10 . . 125.5 ?
    C15 C11 C12 . . 107.0(3) ?
    C15 C11 C6 . . 127.6(4) ?
    C12 C11 C6 . . 125.1(4) ?
    C15 C11 Fe2 . . 69.5(2) ?
    C12 C11 Fe2 . . 68.4(2) ?
    C6 C11 Fe2 . . 132.0(3) ?
    C13 C12 C11 . . 108.0(4) ?
    C13 C12 Fe2 . . 69.3(2) ?
    C11 C12 Fe2 . . 70.8(2) ?
    C13 C12 H12 . . 126.0 ?
    C11 C12 H12 . . 126.0 ?
    Fe2 C12 H12 . . 126.0 ?
    C14 C13 C12 . . 108.3(4) ?
    C14 C13 Fe2 . . 70.0(2) ?
    C12 C13 Fe2 . . 69.9(2) ?
    C14 C13 H13 . . 125.8 ?
    C12 C13 H13 . . 125.8 ?
    Fe2 C13 H13 . . 125.8 ?
    C13 C14 C15 . . 108.1(4) ?
    C13 C14 Fe2 . . 69.6(3) ?
    C15 C14 Fe2 . . 70.6(2) ?
    C13 C14 H14 . . 125.9 ?
    C15 C14 H14 . . 125.9 ?
    Fe2 C14 H14 . . 125.9 ?
    C11 C15 C14 . . 108.5(4) ?
    C11 C15 Fe2 . . 70.4(2) ?
    C14 C15 Fe2 . . 68.9(2) ?
    C11 C15 H15 . . 125.7 ?
    C14 C15 H15 . . 125.7 ?
    Fe2 C15 H15 . . 125.7 ?
    C17 C16 C20 . . 106.7(3) ?
    C17 C16 C21 . . 128.2(4) ?
    C20 C16 C21 . . 124.3(4) ?
    C17 C16 Fe2 . . 69.7(2) ?
    C20 C16 Fe2 . . 68.3(2) ?
    C21 C16 Fe2 . . 134.5(3) ?
    C16 C17 C18 . . 109.0(4) ?
    C16 C17 Fe2 . . 70.3(2) ?
    C18 C17 Fe2 . . 69.2(2) ?
    C16 C17 H17 . . 125.5 ?
    C18 C17 H17 . . 125.5 ?
    Fe2 C17 H17 . . 125.5 ?
    C19 C18 C17 . . 107.7(4) ?
    C19 C18 Fe2 . . 69.0(3) ?
    C17 C18 Fe2 . . 70.4(2) ?
    C19 C18 H18 . . 126.1 ?
    C17 C18 H18 . . 126.1 ?
    Fe2 C18 H18 . . 126.1 ?
    C18 C19 C20 . . 108.4(4) ?
    C18 C19 Fe2 . . 70.7(2) ?
    C20 C19 Fe2 . . 70.0(2) ?
    C18 C19 H19 . . 125.8 ?
    C20 C19 H19 . . 125.8 ?
    Fe2 C19 H19 . . 125.8 ?
    C19 C20 C16 . . 108.1(4) ?
    C19 C20 Fe2 . . 69.1(2) ?
    C16 C20 Fe2 . . 71.0(2) ?
    C19 C20 H20 . . 126.0 ?
    C16 C20 H20 . . 126.0 ?
    Fe2 C20 H20 . . 126.0 ?
    C25 C21 C22 . . 106.5(4) ?
    C25 C21 C16 . . 128.6(4) ?
    C22 C21 C16 . . 124.2(4) ?
    C25 C21 Fe3 . . 69.6(2) ?
    C22 C21 Fe3 . . 68.4(2) ?
    C16 C21 Fe3 . . 133.9(3) ?
    C23 C22 C21 . . 108.8(4) ?
    C23 C22 Fe3 . . 69.5(2) ?
    C21 C22 Fe3 . . 70.8(2) ?
    C23 C22 H22 . . 125.6 ?
    C21 C22 H22 . . 125.6 ?
    Fe3 C22 H22 . . 125.6 ?
    C22 C23 C24 . . 107.9(4) ?
    C22 C23 Fe3 . . 70.1(2) ?
    C24 C23 Fe3 . . 69.8(2) ?
    C22 C23 H23 . . 126.1 ?
    C24 C23 H23 . . 126.1 ?
    Fe3 C23 H23 . . 126.1 ?
    C23 C24 C25 . . 108.5(4) ?
    C23 C24 Fe3 . . 69.8(3) ?
    C25 C24 Fe3 . . 70.9(2) ?
    C23 C24 H24 . . 125.8 ?
    C25 C24 H24 . . 125.8 ?
    Fe3 C24 H24 . . 125.8 ?
    C21 C25 C24 . . 108.4(4) ?
    C21 C25 Fe3 . . 70.3(2) ?
    C24 C25 Fe3 . . 68.6(2) ?
    C21 C25 H25 . . 125.8 ?
    C24 C25 H25 . . 125.8 ?
    Fe3 C25 H25 . . 125.8 ?
    C27 C26 C30 . . 107.3(4) ?
    C27 C26 C1 . . 128.1(4) ?
    C30 C26 C1 . . 124.2(4) ?
    C27 C26 Fe3 . . 69.5(2) ?
    C30 C26 Fe3 . . 68.1(2) ?
    C1 C26 Fe3 . . 133.4(3) ?
    C26 C27 C28 . . 108.6(4) ?
    C26 C27 Fe3 . . 70.8(2) ?
    C28 C27 Fe3 . . 68.9(2) ?
    C26 C27 H27 . . 125.7 ?
    C28 C27 H27 . . 125.7 ?
    Fe3 C27 H27 . . 125.7 ?
    C29 C28 C27 . . 108.3(4) ?
    C29 C28 Fe3 . . 70.0(3) ?
    C27 C28 Fe3 . . 70.7(2) ?
    C29 C28 H28 . . 125.8 ?
    C27 C28 H28 . . 125.8 ?
    Fe3 C28 H28 . . 125.8 ?
    C28 C29 C30 . . 108.2(4) ?
    C28 C29 Fe3 . . 69.8(2) ?
    C30 C29 Fe3 . . 69.6(2) ?
    C28 C29 H29 . . 125.9 ?
    C30 C29 H29 . . 125.9 ?
    Fe3 C29 H29 . . 125.9 ?
    C29 C30 C26 . . 107.6(4) ?
    C29 C30 Fe3 . . 69.6(2) ?
    C26 C30 Fe3 . . 71.1(2) ?
    C29 C30 H30 . . 126.2 ?
    C26 C30 H30 . . 126.2 ?
    Fe3 C30 H30 . . 126.2 ?
    C9 Fe1 C3 . . 102.26(17) ?
    C9 Fe1 C8 . . 40.68(17) ?
    C3 Fe1 C8 . . 119.35(18) ?
    C9 Fe1 C10 . . 40.33(15) ?
    C3 Fe1 C10 . . 118.61(16) ?
    C8 Fe1 C10 . . 67.99(18) ?
    C9 Fe1 C4 . . 119.14(19) ?
    C3 Fe1 C4 . . 40.58(15) ?
    C8 Fe1 C4 . . 155.12(17) ?
    C10 Fe1 C4 . . 106.03(17) ?
    C9 Fe1 C2 . . 118.76(17) ?
    C3 Fe1 C2 . . 40.98(15) ?
    C8 Fe1 C2 . . 105.85(17) ?
    C10 Fe1 C2 . . 154.35(15) ?
    C4 Fe1 C2 . . 68.55(17) ?
    C9 Fe1 C7 . . 68.13(17) ?
    C3 Fe1 C7 . . 157.90(17) ?
    C8 Fe1 C7 . . 40.63(14) ?
    C10 Fe1 C7 . . 67.65(16) ?
    C4 Fe1 C7 . . 161.48(16) ?
    C2 Fe1 C7 . . 124.82(17) ?
    C9 Fe1 C5 . . 157.23(19) ?
    C3 Fe1 C5 . . 68.08(16) ?
    C8 Fe1 C5 . . 162.02(18) ?
    C10 Fe1 C5 . . 124.78(17) ?
    C4 Fe1 C5 . . 40.37(14) ?
    C2 Fe1 C5 . . 68.22(16) ?
    C7 Fe1 C5 . . 127.87(15) ?
    C9 Fe1 C1 . . 157.37(18) ?
    C3 Fe1 C1 . . 68.77(15) ?
    C8 Fe1 C1 . . 124.38(18) ?
    C10 Fe1 C1 . . 162.19(16) ?
    C4 Fe1 C1 . . 68.23(16) ?
    C2 Fe1 C1 . . 41.09(13) ?
    C7 Fe1 C1 . . 112.16(15) ?
    C5 Fe1 C1 . . 40.18(14) ?
    C9 Fe1 C6 . . 68.54(16) ?
    C3 Fe1 C6 . . 156.58(17) ?
    C8 Fe1 C6 . . 68.43(16) ?
    C10 Fe1 C6 . . 40.75(13) ?
    C4 Fe1 C6 . . 123.77(17) ?
    C2 Fe1 C6 . . 162.32(16) ?
    C7 Fe1 C6 . . 40.21(14) ?
    C5 Fe1 C6 . . 111.81(15) ?
    C1 Fe1 C6 . . 127.38(14) ?
    C19 Fe2 C13 . . 101.05(17) ?
    C19 Fe2 C14 . . 116.93(18) ?
    C13 Fe2 C14 . . 40.38(16) ?
    C19 Fe2 C20 . . 40.91(15) ?
    C13 Fe2 C20 . . 117.94(16) ?
    C14 Fe2 C20 . . 104.36(17) ?
    C19 Fe2 C12 . . 118.90(17) ?
    C13 Fe2 C12 . . 40.75(15) ?
    C14 Fe2 C12 . . 68.28(17) ?
    C20 Fe2 C12 . . 154.47(16) ?
    C19 Fe2 C18 . . 40.33(15) ?
    C13 Fe2 C18 . . 118.12(18) ?
    C14 Fe2 C18 . . 152.70(18) ?
    C20 Fe2 C18 . . 68.23(17) ?
    C12 Fe2 C18 . . 106.54(17) ?
    C19 Fe2 C15 . . 155.19(18) ?
    C13 Fe2 C15 . . 67.94(17) ?
    C14 Fe2 C15 . . 40.54(14) ?
    C20 Fe2 C15 . . 123.15(17) ?
    C12 Fe2 C15 . . 67.98(16) ?
    C18 Fe2 C15 . . 164.46(16) ?
    C19 Fe2 C17 . . 67.76(17) ?
    C13 Fe2 C17 . . 156.68(18) ?
    C14 Fe2 C17 . . 162.89(17) ?
    C20 Fe2 C17 . . 67.73(16) ?
    C12 Fe2 C17 . . 125.41(17) ?
    C18 Fe2 C17 . . 40.37(14) ?
    C15 Fe2 C17 . . 130.10(16) ?
    C19 Fe2 C11 . . 158.03(17) ?
    C13 Fe2 C11 . . 68.38(15) ?
    C14 Fe2 C11 . . 68.14(16) ?
    C20 Fe2 C11 . . 161.05(17) ?
    C12 Fe2 C11 . . 40.79(13) ?
    C18 Fe2 C11 . . 126.42(17) ?
    C15 Fe2 C11 . . 40.11(14) ?
    C17 Fe2 C11 . . 114.23(15) ?
    C19 Fe2 C16 . . 68.55(16) ?
    C13 Fe2 C16 . . 156.63(17) ?
    C14 Fe2 C16 . . 124.27(17) ?
    C20 Fe2 C16 . . 40.78(13) ?
    C12 Fe2 C16 . . 162.57(16) ?
    C18 Fe2 C16 . . 68.13(16) ?
    C15 Fe2 C16 . . 112.50(16) ?
    C17 Fe2 C16 . . 40.02(14) ?
    C11 Fe2 C16 . . 128.15(15) ?
    C23 Fe3 C24 . . 40.45(17) ?
    C23 Fe3 C28 . . 116.96(19) ?
    C24 Fe3 C28 . . 151.84(18) ?
    C23 Fe3 C30 . . 119.96(17) ?
    C24 Fe3 C30 . . 105.80(18) ?
    C28 Fe3 C30 . . 68.19(18) ?
    C23 Fe3 C29 . . 101.86(17) ?
    C24 Fe3 C29 . . 117.27(19) ?
    C28 Fe3 C29 . . 40.18(17) ?
    C30 Fe3 C29 . . 40.77(16) ?
    C23 Fe3 C22 . . 40.35(17) ?
    C24 Fe3 C22 . . 67.78(19) ?
    C28 Fe3 C22 . . 106.07(18) ?
    C30 Fe3 C22 . . 156.22(16) ?
    C29 Fe3 C22 . . 120.04(16) ?
    C23 Fe3 C27 . . 154.7(2) ?
    C24 Fe3 C27 . . 164.80(18) ?
    C28 Fe3 C27 . . 40.45(14) ?
    C30 Fe3 C27 . . 67.91(16) ?
    C29 Fe3 C27 . . 67.70(17) ?
    C22 Fe3 C27 . . 123.60(18) ?
    C23 Fe3 C25 . . 67.98(17) ?
    C24 Fe3 C25 . . 40.46(15) ?
    C28 Fe3 C25 . . 164.75(18) ?
    C30 Fe3 C25 . . 123.24(18) ?
    C29 Fe3 C25 . . 155.06(19) ?
    C22 Fe3 C25 . . 67.67(17) ?
    C27 Fe3 C25 . . 130.43(16) ?
    C23 Fe3 C21 . . 68.45(16) ?
    C24 Fe3 C21 . . 68.07(16) ?
    C28 Fe3 C21 . . 126.28(19) ?
    C30 Fe3 C21 . . 160.14(16) ?
    C29 Fe3 C21 . . 159.06(18) ?
    C22 Fe3 C21 . . 40.85(14) ?
    C27 Fe3 C21 . . 112.88(16) ?
    C25 Fe3 C21 . . 40.05(15) ?
    C23 Fe3 C26 . . 159.29(18) ?
    C24 Fe3 C26 . . 126.64(18) ?
    C28 Fe3 C26 . . 67.72(16) ?
    C30 Fe3 C26 . . 40.82(14) ?
    C29 Fe3 C26 . . 68.09(15) ?
    C22 Fe3 C26 . . 160.35(17) ?
    C27 Fe3 C26 . . 39.77(14) ?
    C25 Fe3 C26 . . 113.23(16) ?
    C21 Fe3 C26 . . 126.79(14) ?
loop_
    _geom_torsion_atom_site_label_1
    _geom_torsion_atom_site_label_2
    _geom_torsion_atom_site_label_3
    _geom_torsion_atom_site_label_4
    _geom_torsion_site_symmetry_1
    _geom_torsion_site_symmetry_2
    _geom_torsion_site_symmetry_3
    _geom_torsion_site_symmetry_4
    _geom_torsion
    _geom_torsion_publ_flag
    C5 C1 C2 C3 . . . . 0.6(4) ?
    C26 C1 C2 C3 . . . . 173.9(4) ?
    Fe1 C1 C2 C3 . . . . -58.6(3) ?
    C5 C1 C2 Fe1 . . . . 59.2(3) ?
    C26 C1 C2 Fe1 . . . . -127.5(4) ?
    C1 C2 C3 C4 . . . . -0.8(5) ?
    Fe1 C2 C3 C4 . . . . -60.5(3) ?
    C1 C2 C3 Fe1 . . . . 59.6(3) ?
    C2 C3 C4 C5 . . . . 0.7(5) ?
    Fe1 C3 C4 C5 . . . . -59.8(3) ?
    C2 C3 C4 Fe1 . . . . 60.5(3) ?
    C3 C4 C5 C1 . . . . -0.3(5) ?
    Fe1 C4 C5 C1 . . . . -59.1(3) ?
    C3 C4 C5 Fe1 . . . . 58.9(3) ?
    C2 C1 C5 C4 . . . . -0.2(4) ?
    C26 C1 C5 C4 . . . . -173.0(4) ?
    Fe1 C1 C5 C4 . . . . 58.5(3) ?
    C2 C1 C5 Fe1 . . . . -58.8(3) ?
    C26 C1 C5 Fe1 . . . . 128.5(4) ?
    C10 C6 C7 C8 . . . . -0.6(4) ?
    C11 C6 C7 C8 . . . . -173.8(4) ?
    Fe1 C6 C7 C8 . . . . 58.1(3) ?
    C10 C6 C7 Fe1 . . . . -58.7(3) ?
    C11 C6 C7 Fe1 . . . . 128.0(4) ?
    C6 C7 C8 C9 . . . . 0.5(5) ?
    Fe1 C7 C8 C9 . . . . 59.7(3) ?
    C6 C7 C8 Fe1 . . . . -59.2(3) ?
    C7 C8 C9 C10 . . . . -0.2(5) ?
    Fe1 C8 C9 C10 . . . . 60.4(3) ?
    C7 C8 C9 Fe1 . . . . -60.5(3) ?
    C8 C9 C10 C6 . . . . -0.2(5) ?
    Fe1 C9 C10 C6 . . . . 59.9(3) ?
    C8 C9 C10 Fe1 . . . . -60.1(3) ?
    C7 C6 C10 C9 . . . . 0.5(5) ?
    C11 C6 C10 C9 . . . . 174.1(4) ?
    Fe1 C6 C10 C9 . . . . -58.9(3) ?
    C7 C6 C10 Fe1 . . . . 59.3(3) ?
    C11 C6 C10 Fe1 . . . . -127.1(4) ?
    C7 C6 C11 C15 . . . . -106.9(5) ?
    C10 C6 C11 C15 . . . . 81.0(5) ?
    Fe1 C6 C11 C15 . . . . -10.2(6) ?
    C7 C6 C11 C12 . . . . 80.3(5) ?
    C10 C6 C11 C12 . . . . -91.8(5) ?
    Fe1 C6 C11 C12 . . . . 176.9(3) ?
    C7 C6 C11 Fe2 . . . . -11.3(6) ?
    C10 C6 C11 Fe2 . . . . 176.6(3) ?
    Fe1 C6 C11 Fe2 . . . . 85.4(5) ?
    C15 C11 C12 C13 . . . . -0.6(4) ?
    C6 C11 C12 C13 . . . . 173.4(4) ?
    Fe2 C11 C12 C13 . . . . -59.6(3) ?
    C15 C11 C12 Fe2 . . . . 58.9(3) ?
    C6 C11 C12 Fe2 . . . . -127.0(4) ?
    C11 C12 C13 C14 . . . . 0.8(5) ?
    Fe2 C12 C13 C14 . . . . -59.7(3) ?
    C11 C12 C13 Fe2 . . . . 60.5(3) ?
    C12 C13 C14 C15 . . . . -0.7(5) ?
    Fe2 C13 C14 C15 . . . . -60.3(3) ?
    C12 C13 C14 Fe2 . . . . 59.7(3) ?
    C12 C11 C15 C14 . . . . 0.2(4) ?
    C6 C11 C15 C14 . . . . -173.6(3) ?
    Fe2 C11 C15 C14 . . . . 58.5(3) ?
    C12 C11 C15 Fe2 . . . . -58.3(3) ?
    C6 C11 C15 Fe2 . . . . 127.9(4) ?
    C13 C14 C15 C11 . . . . 0.3(5) ?
    Fe2 C14 C15 C11 . . . . -59.4(3) ?
    C13 C14 C15 Fe2 . . . . 59.7(3) ?
    C20 C16 C17 C18 . . . . 0.1(4) ?
    C21 C16 C17 C18 . . . . -170.3(4) ?
    Fe2 C16 C17 C18 . . . . 58.5(3) ?
    C20 C16 C17 Fe2 . . . . -58.4(3) ?
    C21 C16 C17 Fe2 . . . . 131.3(4) ?
    C16 C17 C18 C19 . . . . 0.0(4) ?
    Fe2 C17 C18 C19 . . . . 59.1(3) ?
    C16 C17 C18 Fe2 . . . . -59.1(3) ?
    C17 C18 C19 C20 . . . . 0.0(4) ?
    Fe2 C18 C19 C20 . . . . 60.0(3) ?
    C17 C18 C19 Fe2 . . . . -60.0(3) ?
    C18 C19 C20 C16 . . . . 0.1(5) ?
    Fe2 C19 C20 C16 . . . . 60.5(3) ?
    C18 C19 C20 Fe2 . . . . -60.5(3) ?
    C17 C16 C20 C19 . . . . -0.1(4) ?
    C21 C16 C20 C19 . . . . 170.7(4) ?
    Fe2 C16 C20 C19 . . . . -59.4(3) ?
    C17 C16 C20 Fe2 . . . . 59.3(3) ?
    C21 C16 C20 Fe2 . . . . -129.9(4) ?
    C17 C16 C21 C25 . . . . -117.0(5) ?
    C20 C16 C21 C25 . . . . 74.3(5) ?
    Fe2 C16 C21 C25 . . . . -18.1(7) ?
    C17 C16 C21 C22 . . . . 73.7(5) ?
    C20 C16 C21 C22 . . . . -95.1(5) ?
    Fe2 C16 C21 C22 . . . . 172.6(3) ?
    C17 C16 C21 Fe3 . . . . -18.4(6) ?
    C20 C16 C21 Fe3 . . . . 172.9(3) ?
    Fe2 C16 C21 Fe3 . . . . 80.5(5) ?
    C25 C21 C22 C23 . . . . 0.1(5) ?
    C16 C21 C22 C23 . . . . 171.5(4) ?
    Fe3 C21 C22 C23 . . . . -59.4(3) ?
    C25 C21 C22 Fe3 . . . . 59.5(3) ?
    C16 C21 C22 Fe3 . . . . -129.2(4) ?
    C21 C22 C23 C24 . . . . 0.3(5) ?
    Fe3 C22 C23 C24 . . . . -59.8(3) ?
    C21 C22 C23 Fe3 . . . . 60.1(3) ?
    C22 C23 C24 C25 . . . . -0.6(5) ?
    Fe3 C23 C24 C25 . . . . -60.6(3) ?
    C22 C23 C24 Fe3 . . . . 60.0(3) ?
    C22 C21 C25 C24 . . . . -0.5(4) ?
    C16 C21 C25 C24 . . . . -171.3(4) ?
    Fe3 C21 C25 C24 . . . . 58.2(3) ?
    C22 C21 C25 Fe3 . . . . -58.7(3) ?
    C16 C21 C25 Fe3 . . . . 130.5(4) ?
    C23 C24 C25 C21 . . . . 0.6(5) ?
    Fe3 C24 C25 C21 . . . . -59.3(3) ?
    C23 C24 C25 Fe3 . . . . 59.9(3) ?
    C5 C1 C26 C27 . . . . -109.1(5) ?
    C2 C1 C26 C27 . . . . 79.2(5) ?
    Fe1 C1 C26 C27 . . . . -11.9(6) ?
    C5 C1 C26 C30 . . . . 79.4(5) ?
    C2 C1 C26 C30 . . . . -92.2(5) ?
    Fe1 C1 C26 C30 . . . . 176.7(3) ?
    C5 C1 C26 Fe3 . . . . -11.8(7) ?
    C2 C1 C26 Fe3 . . . . 176.5(3) ?
    Fe1 C1 C26 Fe3 . . . . 85.5(5) ?
    C30 C26 C27 C28 . . . . 0.9(4) ?
    C1 C26 C27 C28 . . . . -171.6(4) ?
    Fe3 C26 C27 C28 . . . . 58.7(3) ?
    C30 C26 C27 Fe3 . . . . -57.8(3) ?
    C1 C26 C27 Fe3 . . . . 129.6(4) ?
    C26 C27 C28 C29 . . . . 0.2(5) ?
    Fe3 C27 C28 C29 . . . . 60.1(3) ?
    C26 C27 C28 Fe3 . . . . -59.9(3) ?
    C27 C28 C29 C30 . . . . -1.3(5) ?
    Fe3 C28 C29 C30 . . . . 59.2(3) ?
    C27 C28 C29 Fe3 . . . . -60.5(3) ?
    C28 C29 C30 C26 . . . . 1.8(5) ?
    Fe3 C29 C30 C26 . . . . 61.2(3) ?
    C28 C29 C30 Fe3 . . . . -59.4(3) ?
    C27 C26 C30 C29 . . . . -1.7(4) ?
    C1 C26 C30 C29 . . . . 171.2(4) ?
    Fe3 C26 C30 C29 . . . . -60.3(3) ?
    C27 C26 C30 Fe3 . . . . 58.6(3) ?
    C1 C26 C30 Fe3 . . . . -128.5(4) ?
    C10 C9 Fe1 C3 . . . . 120.1(3) ?
    C8 C9 Fe1 C3 . . . . -121.1(3) ?
    C10 C9 Fe1 C8 . . . . -118.8(4) ?
    C8 C9 Fe1 C10 . . . . 118.8(4) ?
    C10 C9 Fe1 C4 . . . . 80.3(3) ?
    C8 C9 Fe1 C4 . . . . -160.9(2) ?
    C10 C9 Fe1 C2 . . . . 160.4(3) ?
    C8 C9 Fe1 C2 . . . . -80.7(3) ?
    C10 C9 Fe1 C7 . . . . -80.8(3) ?
    C8 C9 Fe1 C7 . . . . 38.0(2) ?
    C10 C9 Fe1 C5 . . . . 58.1(5) ?
    C8 C9 Fe1 C5 . . . . 176.9(4) ?
    C10 C9 Fe1 C1 . . . . -176.2(4) ?
    C8 C9 Fe1 C1 . . . . -57.3(5) ?
    C10 C9 Fe1 C6 . . . . -37.4(3) ?
    C8 C9 Fe1 C6 . . . . 81.4(3) ?
    C4 C3 Fe1 C9 . . . . -120.8(3) ?
    C2 C3 Fe1 C9 . . . . 120.0(3) ?
    C4 C3 Fe1 C8 . . . . -160.6(2) ?
    C2 C3 Fe1 C8 . . . . 80.2(3) ?
    C4 C3 Fe1 C10 . . . . -81.2(3) ?
    C2 C3 Fe1 C10 . . . . 159.7(2) ?
    C2 C3 Fe1 C4 . . . . -119.1(3) ?
    C4 C3 Fe1 C2 . . . . 119.1(3) ?
    C4 C3 Fe1 C7 . . . . 177.7(4) ?
    C2 C3 Fe1 C7 . . . . 58.6(5) ?
    C4 C3 Fe1 C5 . . . . 37.6(2) ?
    C2 C3 Fe1 C5 . . . . -81.6(3) ?
    C4 C3 Fe1 C1 . . . . 80.9(2) ?
    C2 C3 Fe1 C1 . . . . -38.2(2) ?
    C4 C3 Fe1 C6 . . . . -56.9(5) ?
    C2 C3 Fe1 C6 . . . . -176.1(4) ?
    C7 C8 Fe1 C9 . . . . 118.6(4) ?
    C9 C8 Fe1 C3 . . . . 73.7(3) ?
    C7 C8 Fe1 C3 . . . . -167.7(2) ?
    C9 C8 Fe1 C10 . . . . -37.7(2) ?
    C7 C8 Fe1 C10 . . . . 80.9(2) ?
    C9 C8 Fe1 C4 . . . . 42.9(5) ?
    C7 C8 Fe1 C4 . . . . 161.4(3) ?
    C9 C8 Fe1 C2 . . . . 115.9(3) ?
    C7 C8 Fe1 C2 . . . . -125.5(2) ?
    C9 C8 Fe1 C7 . . . . -118.6(4) ?
    C9 C8 Fe1 C5 . . . . -176.1(5) ?
    C7 C8 Fe1 C5 . . . . -57.5(6) ?
    C9 C8 Fe1 C1 . . . . 156.9(2) ?
    C7 C8 Fe1 C1 . . . . -84.5(3) ?
    C9 C8 Fe1 C6 . . . . -81.8(3) ?
    C7 C8 Fe1 C6 . . . . 36.8(2) ?
    C6 C10 Fe1 C9 . . . . -120.1(4) ?
    C9 C10 Fe1 C3 . . . . -74.4(3) ?
    C6 C10 Fe1 C3 . . . . 165.5(3) ?
    C9 C10 Fe1 C8 . . . . 38.0(3) ?
    C6 C10 Fe1 C8 . . . . -82.0(3) ?
    C9 C10 Fe1 C4 . . . . -116.4(3) ?
    C6 C10 Fe1 C4 . . . . 123.5(3) ?
    C9 C10 Fe1 C2 . . . . -42.7(5) ?
    C6 C10 Fe1 C2 . . . . -162.8(4) ?
    C9 C10 Fe1 C7 . . . . 82.1(3) ?
    C6 C10 Fe1 C7 . . . . -38.0(2) ?
    C9 C10 Fe1 C5 . . . . -156.4(3) ?
    C6 C10 Fe1 C5 . . . . 83.5(3) ?
    C9 C10 Fe1 C1 . . . . 175.2(5) ?
    C6 C10 Fe1 C1 . . . . 55.1(6) ?
    C9 C10 Fe1 C6 . . . . 120.1(4) ?
    C3 C4 Fe1 C9 . . . . 73.9(3) ?
    C5 C4 Fe1 C9 . . . . -166.9(2) ?
    C5 C4 Fe1 C3 . . . . 119.2(3) ?
    C3 C4 Fe1 C8 . . . . 43.4(5) ?
    C5 C4 Fe1 C8 . . . . 162.6(4) ?
    C3 C4 Fe1 C10 . . . . 115.5(2) ?
    C5 C4 Fe1 C10 . . . . -125.3(2) ?
    C3 C4 Fe1 C2 . . . . -38.0(2) ?
    C5 C4 Fe1 C2 . . . . 81.2(2) ?
    C3 C4 Fe1 C7 . . . . -177.3(4) ?
    C5 C4 Fe1 C7 . . . . -58.2(6) ?
    C3 C4 Fe1 C5 . . . . -119.2(3) ?
    C3 C4 Fe1 C1 . . . . -82.3(2) ?
    C5 C4 Fe1 C1 . . . . 36.8(2) ?
    C3 C4 Fe1 C6 . . . . 156.4(2) ?
    C5 C4 Fe1 C6 . . . . -84.5(3) ?
    C3 C2 Fe1 C9 . . . . -74.8(3) ?
    C1 C2 Fe1 C9 . . . . 166.6(3) ?
    C1 C2 Fe1 C3 . . . . -118.7(4) ?
    C3 C2 Fe1 C8 . . . . -116.7(3) ?
    C1 C2 Fe1 C8 . . . . 124.6(3) ?
    C3 C2 Fe1 C10 . . . . -44.7(5) ?
    C1 C2 Fe1 C10 . . . . -163.4(4) ?
    C3 C2 Fe1 C4 . . . . 37.6(2) ?
    C1 C2 Fe1 C4 . . . . -81.0(3) ?
    C3 C2 Fe1 C7 . . . . -157.0(2) ?
    C1 C2 Fe1 C7 . . . . 84.4(3) ?
    C3 C2 Fe1 C5 . . . . 81.2(3) ?
    C1 C2 Fe1 C5 . . . . -37.5(2) ?
    C3 C2 Fe1 C1 . . . . 118.7(4) ?
    C3 C2 Fe1 C6 . . . . 174.8(5) ?
    C1 C2 Fe1 C6 . . . . 56.2(6) ?
    C6 C7 Fe1 C9 . . . . 82.2(3) ?
    C8 C7 Fe1 C9 . . . . -38.1(2) ?
    C6 C7 Fe1 C3 . . . . 149.8(4) ?
    C8 C7 Fe1 C3 . . . . 29.6(5) ?
    C6 C7 Fe1 C8 . . . . 120.3(3) ?
    C6 C7 Fe1 C10 . . . . 38.5(2) ?
    C8 C7 Fe1 C10 . . . . -81.8(3) ?
    C6 C7 Fe1 C4 . . . . -34.8(6) ?
    C8 C7 Fe1 C4 . . . . -155.1(4) ?
    C6 C7 Fe1 C2 . . . . -167.2(2) ?
    C8 C7 Fe1 C2 . . . . 72.6(3) ?
    C6 C7 Fe1 C5 . . . . -79.0(3) ?
    C8 C7 Fe1 C5 . . . . 160.7(3) ?
    C6 C7 Fe1 C1 . . . . -122.2(2) ?
    C8 C7 Fe1 C1 . . . . 117.5(3) ?
    C8 C7 Fe1 C6 . . . . -120.3(3) ?
    C4 C5 Fe1 C9 . . . . 30.7(5) ?
    C1 C5 Fe1 C9 . . . . 151.1(4) ?
    C4 C5 Fe1 C3 . . . . -37.8(2) ?
    C1 C5 Fe1 C3 . . . . 82.6(2) ?
    C4 C5 Fe1 C8 . . . . -155.9(5) ?
    C1 C5 Fe1 C8 . . . . -35.5(6) ?
    C4 C5 Fe1 C10 . . . . 72.7(3) ?
    C1 C5 Fe1 C10 . . . . -167.0(2) ?
    C1 C5 Fe1 C4 . . . . 120.4(3) ?
    C4 C5 Fe1 C2 . . . . -82.1(2) ?
    C1 C5 Fe1 C2 . . . . 38.3(2) ?
    C4 C5 Fe1 C7 . . . . 160.0(2) ?
    C1 C5 Fe1 C7 . . . . -79.6(3) ?
    C4 C5 Fe1 C1 . . . . -120.4(3) ?
    C4 C5 Fe1 C6 . . . . 117.0(2) ?
    C1 C5 Fe1 C6 . . . . -122.7(2) ?
    C5 C1 Fe1 C9 . . . . -150.9(4) ?
    C2 C1 Fe1 C9 . . . . -32.0(6) ?
    C26 C1 Fe1 C9 . . . . 84.7(6) ?
    C5 C1 Fe1 C3 . . . . -80.8(3) ?
    C2 C1 Fe1 C3 . . . . 38.1(2) ?
    C26 C1 Fe1 C3 . . . . 154.8(4) ?
    C5 C1 Fe1 C8 . . . . 167.5(2) ?
    C2 C1 Fe1 C8 . . . . -73.7(3) ?
    C26 C1 Fe1 C8 . . . . 43.0(4) ?
    C5 C1 Fe1 C10 . . . . 37.3(6) ?
    C2 C1 Fe1 C10 . . . . 156.2(5) ?
    C26 C1 Fe1 C10 . . . . -87.1(7) ?
    C5 C1 Fe1 C4 . . . . -37.0(2) ?
    C2 C1 Fe1 C4 . . . . 81.9(3) ?
    C26 C1 Fe1 C4 . . . . -161.4(4) ?
    C5 C1 Fe1 C2 . . . . -118.9(3) ?
    C26 C1 Fe1 C2 . . . . 116.7(5) ?
    C5 C1 Fe1 C7 . . . . 123.0(2) ?
    C2 C1 Fe1 C7 . . . . -118.1(2) ?
    C26 C1 Fe1 C7 . . . . -1.4(4) ?
    C2 C1 Fe1 C5 . . . . 118.9(3) ?
    C26 C1 Fe1 C5 . . . . -124.4(5) ?
    C5 C1 Fe1 C6 . . . . 79.6(3) ?
    C2 C1 Fe1 C6 . . . . -161.5(2) ?
    C26 C1 Fe1 C6 . . . . -44.8(5) ?
    C7 C6 Fe1 C9 . . . . -81.1(3) ?
    C10 C6 Fe1 C9 . . . . 37.0(3) ?
    C11 C6 Fe1 C9 . . . . 154.8(4) ?
    C7 C6 Fe1 C3 . . . . -151.6(4) ?
    C10 C6 Fe1 C3 . . . . -33.5(5) ?
    C11 C6 Fe1 C3 . . . . 84.3(5) ?
    C7 C6 Fe1 C8 . . . . -37.2(2) ?
    C10 C6 Fe1 C8 . . . . 80.9(3) ?
    C11 C6 Fe1 C8 . . . . -161.3(4) ?
    C7 C6 Fe1 C10 . . . . -118.1(3) ?
    C11 C6 Fe1 C10 . . . . 117.8(5) ?
    C7 C6 Fe1 C4 . . . . 167.4(2) ?
    C10 C6 Fe1 C4 . . . . -74.5(3) ?
    C11 C6 Fe1 C4 . . . . 43.3(4) ?
    C7 C6 Fe1 C2 . . . . 36.9(6) ?
    C10 C6 Fe1 C2 . . . . 155.0(5) ?
    C11 C6 Fe1 C2 . . . . -87.2(7) ?
    C10 C6 Fe1 C7 . . . . 118.1(3) ?
    C11 C6 Fe1 C7 . . . . -124.1(4) ?
    C7 C6 Fe1 C5 . . . . 123.4(2) ?
    C10 C6 Fe1 C5 . . . . -118.5(3) ?
    C11 C6 Fe1 C5 . . . . -0.7(4) ?
    C7 C6 Fe1 C1 . . . . 80.3(3) ?
    C10 C6 Fe1 C1 . . . . -161.6(3) ?
    C11 C6 Fe1 C1 . . . . -43.8(5) ?
    C18 C19 Fe2 C13 . . . . -120.8(3) ?
    C20 C19 Fe2 C13 . . . . 120.2(3) ?
    C18 C19 Fe2 C14 . . . . -160.3(3) ?
    C20 C19 Fe2 C14 . . . . 80.7(3) ?
    C18 C19 Fe2 C20 . . . . 119.0(4) ?
    C18 C19 Fe2 C12 . . . . -81.5(3) ?
    C20 C19 Fe2 C12 . . . . 159.5(2) ?
    C20 C19 Fe2 C18 . . . . -119.0(4) ?
    C18 C19 Fe2 C15 . . . . 178.5(3) ?
    C20 C19 Fe2 C15 . . . . 59.5(5) ?
    C18 C19 Fe2 C17 . . . . 37.8(2) ?
    C20 C19 Fe2 C17 . . . . -81.2(3) ?
    C18 C19 Fe2 C11 . . . . -62.1(5) ?
    C20 C19 Fe2 C11 . . . . 178.9(4) ?
    C18 C19 Fe2 C16 . . . . 81.1(3) ?
    C20 C19 Fe2 C16 . . . . -37.9(2) ?
    C14 C13 Fe2 C19 . . . . -118.9(3) ?
    C12 C13 Fe2 C19 . . . . 121.8(3) ?
    C12 C13 Fe2 C14 . . . . -119.3(4) ?
    C14 C13 Fe2 C20 . . . . -79.0(3) ?
    C12 C13 Fe2 C20 . . . . 161.7(2) ?
    C14 C13 Fe2 C12 . . . . 119.3(4) ?
    C14 C13 Fe2 C18 . . . . -157.9(2) ?
    C12 C13 Fe2 C18 . . . . 82.8(3) ?
    C14 C13 Fe2 C15 . . . . 37.9(2) ?
    C12 C13 Fe2 C15 . . . . -81.4(3) ?
    C14 C13 Fe2 C17 . . . . -177.5(3) ?
    C12 C13 Fe2 C17 . . . . 63.2(5) ?
    C14 C13 Fe2 C11 . . . . 81.3(3) ?
    C12 C13 Fe2 C11 . . . . -38.0(2) ?
    C14 C13 Fe2 C16 . . . . -58.0(5) ?
    C12 C13 Fe2 C16 . . . . -177.3(4) ?
    C13 C14 Fe2 C19 . . . . 74.6(3) ?
    C15 C14 Fe2 C19 . . . . -166.5(2) ?
    C15 C14 Fe2 C13 . . . . 118.9(4) ?
    C13 C14 Fe2 C20 . . . . 116.4(3) ?
    C15 C14 Fe2 C20 . . . . -124.7(2) ?
    C13 C14 Fe2 C12 . . . . -37.8(2) ?
    C15 C14 Fe2 C12 . . . . 81.1(2) ?
    C13 C14 Fe2 C18 . . . . 46.2(5) ?
    C15 C14 Fe2 C18 . . . . 165.1(3) ?
    C13 C14 Fe2 C15 . . . . -118.9(4) ?
    C13 C14 Fe2 C17 . . . . 176.6(5) ?
    C15 C14 Fe2 C17 . . . . -64.5(6) ?
    C13 C14 Fe2 C11 . . . . -81.9(3) ?
    C15 C14 Fe2 C11 . . . . 37.0(2) ?
    C13 C14 Fe2 C16 . . . . 156.0(2) ?
    C15 C14 Fe2 C16 . . . . -85.2(3) ?
    C16 C20 Fe2 C19 . . . . -118.9(4) ?
    C19 C20 Fe2 C13 . . . . -73.7(3) ?
    C16 C20 Fe2 C13 . . . . 167.4(3) ?
    C19 C20 Fe2 C14 . . . . -114.7(3) ?
    C16 C20 Fe2 C14 . . . . 126.4(3) ?
    C19 C20 Fe2 C12 . . . . -45.3(5) ?
    C16 C20 Fe2 C12 . . . . -164.1(4) ?
    C19 C20 Fe2 C18 . . . . 37.6(3) ?
    C16 C20 Fe2 C18 . . . . -81.3(3) ?
    C19 C20 Fe2 C15 . . . . -154.4(3) ?
    C16 C20 Fe2 C15 . . . . 86.7(3) ?
    C19 C20 Fe2 C17 . . . . 81.3(3) ?
    C16 C20 Fe2 C17 . . . . -37.6(2) ?
    C19 C20 Fe2 C11 . . . . -178.8(4) ?
    C16 C20 Fe2 C11 . . . . 62.3(6) ?
    C19 C20 Fe2 C16 . . . . 118.9(4) ?
    C13 C12 Fe2 C19 . . . . -72.2(3) ?
    C11 C12 Fe2 C19 . . . . 169.0(3) ?
    C11 C12 Fe2 C13 . . . . -118.7(4) ?
    C13 C12 Fe2 C14 . . . . 37.5(3) ?
    C11 C12 Fe2 C14 . . . . -81.3(3) ?
    C13 C12 Fe2 C20 . . . . -40.1(5) ?
    C11 C12 Fe2 C20 . . . . -158.9(4) ?
    C13 C12 Fe2 C18 . . . . -114.1(3) ?
    C11 C12 Fe2 C18 . . . . 127.1(3) ?
    C13 C12 Fe2 C15 . . . . 81.3(3) ?
    C11 C12 Fe2 C15 . . . . -37.4(2) ?
    C13 C12 Fe2 C17 . . . . -154.3(3) ?
    C11 C12 Fe2 C17 . . . . 87.0(3) ?
    C13 C12 Fe2 C11 . . . . 118.7(4) ?
    C13 C12 Fe2 C16 . . . . 176.4(5) ?
    C11 C12 Fe2 C16 . . . . 57.7(6) ?
    C17 C18 Fe2 C19 . . . . 118.9(4) ?
    C19 C18 Fe2 C13 . . . . 72.9(3) ?
    C17 C18 Fe2 C13 . . . . -168.2(2) ?
    C19 C18 Fe2 C14 . . . . 40.9(5) ?
    C17 C18 Fe2 C14 . . . . 159.7(3) ?
    C19 C18 Fe2 C20 . . . . -38.1(2) ?
    C17 C18 Fe2 C20 . . . . 80.8(2) ?
    C19 C18 Fe2 C12 . . . . 115.4(3) ?
    C17 C18 Fe2 C12 . . . . -125.7(2) ?
    C19 C18 Fe2 C15 . . . . -177.7(5) ?
    C17 C18 Fe2 C15 . . . . -58.8(7) ?
    C19 C18 Fe2 C17 . . . . -118.9(4) ?
    C19 C18 Fe2 C11 . . . . 155.7(2) ?
    C17 C18 Fe2 C11 . . . . -85.4(3) ?
    C19 C18 Fe2 C16 . . . . -82.2(3) ?
    C17 C18 Fe2 C16 . . . . 36.7(2) ?
    C11 C15 Fe2 C19 . . . . 149.6(4) ?
    C14 C15 Fe2 C19 . . . . 29.7(5) ?
    C11 C15 Fe2 C13 . . . . 82.2(2) ?
    C14 C15 Fe2 C13 . . . . -37.7(2) ?
    C11 C15 Fe2 C14 . . . . 119.9(3) ?
    C11 C15 Fe2 C20 . . . . -168.0(2) ?
    C14 C15 Fe2 C20 . . . . 72.1(3) ?
    C11 C15 Fe2 C12 . . . . 38.1(2) ?
    C14 C15 Fe2 C12 . . . . -81.9(3) ?
    C11 C15 Fe2 C18 . . . . -34.0(7) ?
    C14 C15 Fe2 C18 . . . . -153.9(6) ?
    C11 C15 Fe2 C17 . . . . -80.4(3) ?
    C14 C15 Fe2 C17 . . . . 159.7(2) ?
    C14 C15 Fe2 C11 . . . . -119.9(3) ?
    C11 C15 Fe2 C16 . . . . -123.1(2) ?
    C14 C15 Fe2 C16 . . . . 117.0(3) ?
    C16 C17 Fe2 C19 . . . . 82.7(2) ?
    C18 C17 Fe2 C19 . . . . -37.8(2) ?
    C16 C17 Fe2 C13 . . . . 147.5(4) ?
    C18 C17 Fe2 C13 . . . . 27.1(5) ?
    C16 C17 Fe2 C14 . . . . -26.9(6) ?
    C18 C17 Fe2 C14 . . . . -147.3(5) ?
    C16 C17 Fe2 C20 . . . . 38.3(2) ?
    C18 C17 Fe2 C20 . . . . -82.1(2) ?
    C16 C17 Fe2 C12 . . . . -166.8(2) ?
    C18 C17 Fe2 C12 . . . . 72.7(3) ?
    C16 C17 Fe2 C18 . . . . 120.4(3) ?
    C16 C17 Fe2 C15 . . . . -77.0(3) ?
    C18 C17 Fe2 C15 . . . . 162.6(2) ?
    C16 C17 Fe2 C11 . . . . -121.2(2) ?
    C18 C17 Fe2 C11 . . . . 118.4(2) ?
    C18 C17 Fe2 C16 . . . . -120.4(3) ?
    C15 C11 Fe2 C19 . . . . -145.4(4) ?
    C12 C11 Fe2 C19 . . . . -26.4(6) ?
    C6 C11 Fe2 C19 . . . . 91.9(6) ?
    C15 C11 Fe2 C13 . . . . -81.0(3) ?
    C12 C11 Fe2 C13 . . . . 38.0(3) ?
    C6 C11 Fe2 C13 . . . . 156.4(4) ?
    C15 C11 Fe2 C14 . . . . -37.4(2) ?
    C12 C11 Fe2 C14 . . . . 81.6(3) ?
    C6 C11 Fe2 C14 . . . . -160.0(4) ?
    C15 C11 Fe2 C20 . . . . 32.4(6) ?
    C12 C11 Fe2 C20 . . . . 151.4(5) ?
    C6 C11 Fe2 C20 . . . . -90.2(6) ?
    C15 C11 Fe2 C12 . . . . -119.0(3) ?
    C6 C11 Fe2 C12 . . . . 118.4(5) ?
    C15 C11 Fe2 C18 . . . . 169.3(2) ?
    C12 C11 Fe2 C18 . . . . -71.7(3) ?
    C6 C11 Fe2 C18 . . . . 46.7(4) ?
    C12 C11 Fe2 C15 . . . . 119.0(3) ?
    C6 C11 Fe2 C15 . . . . -122.6(5) ?
    C15 C11 Fe2 C17 . . . . 124.2(2) ?
    C12 C11 Fe2 C17 . . . . -116.8(3) ?
    C6 C11 Fe2 C17 . . . . 1.6(4) ?
    C15 C11 Fe2 C16 . . . . 79.8(3) ?
    C12 C11 Fe2 C16 . . . . -161.2(2) ?
    C6 C11 Fe2 C16 . . . . -42.8(5) ?
    C17 C16 Fe2 C19 . . . . -80.5(3) ?
    C20 C16 Fe2 C19 . . . . 38.0(3) ?
    C21 C16 Fe2 C19 . . . . 155.3(5) ?
    C17 C16 Fe2 C13 . . . . -147.6(4) ?
    C20 C16 Fe2 C13 . . . . -29.0(5) ?
    C21 C16 Fe2 C13 . . . . 88.3(6) ?
    C17 C16 Fe2 C14 . . . . 170.7(2) ?
    C20 C16 Fe2 C14 . . . . -70.7(3) ?
    C21 C16 Fe2 C14 . . . . 46.6(5) ?
    C17 C16 Fe2 C20 . . . . -118.6(3) ?
    C21 C16 Fe2 C20 . . . . 117.3(5) ?
    C17 C16 Fe2 C12 . . . . 38.3(6) ?
    C20 C16 Fe2 C12 . . . . 156.8(5) ?
    C21 C16 Fe2 C12 . . . . -85.9(7) ?
    C17 C16 Fe2 C18 . . . . -37.0(2) ?
    C20 C16 Fe2 C18 . . . . 81.6(3) ?
    C21 C16 Fe2 C18 . . . . -161.1(5) ?
    C17 C16 Fe2 C15 . . . . 126.2(2) ?
    C20 C16 Fe2 C15 . . . . -115.2(3) ?
    C21 C16 Fe2 C15 . . . . 2.1(5) ?
    C20 C16 Fe2 C17 . . . . 118.6(3) ?
    C21 C16 Fe2 C17 . . . . -124.1(5) ?
    C17 C16 Fe2 C11 . . . . 82.9(3) ?
    C20 C16 Fe2 C11 . . . . -158.5(3) ?
    C21 C16 Fe2 C11 . . . . -41.3(5) ?
    C22 C23 Fe3 C24 . . . . -118.7(4) ?
    C22 C23 Fe3 C28 . . . . 83.2(3) ?
    C24 C23 Fe3 C28 . . . . -158.1(3) ?
    C22 C23 Fe3 C30 . . . . 162.3(3) ?
    C24 C23 Fe3 C30 . . . . -78.9(3) ?
    C22 C23 Fe3 C29 . . . . 122.9(3) ?
    C24 C23 Fe3 C29 . . . . -118.4(3) ?
    C24 C23 Fe3 C22 . . . . 118.7(4) ?
    C22 C23 Fe3 C27 . . . . 60.5(5) ?
    C24 C23 Fe3 C27 . . . . 179.2(3) ?
    C22 C23 Fe3 C25 . . . . -81.0(3) ?
    C24 C23 Fe3 C25 . . . . 37.8(2) ?
    C22 C23 Fe3 C21 . . . . -37.7(3) ?
    C24 C23 Fe3 C21 . . . . 81.0(3) ?
    C22 C23 Fe3 C26 . . . . -178.6(4) ?
    C24 C23 Fe3 C26 . . . . -59.9(6) ?
    C25 C24 Fe3 C23 . . . . 119.0(4) ?
    C23 C24 Fe3 C28 . . . . 44.7(5) ?
    C25 C24 Fe3 C28 . . . . 163.7(3) ?
    C23 C24 Fe3 C30 . . . . 117.9(3) ?
    C25 C24 Fe3 C30 . . . . -123.1(3) ?
    C23 C24 Fe3 C29 . . . . 75.6(3) ?
    C25 C24 Fe3 C29 . . . . -165.4(2) ?
    C23 C24 Fe3 C22 . . . . -37.8(2) ?
    C25 C24 Fe3 C22 . . . . 81.2(3) ?
    C23 C24 Fe3 C27 . . . . -178.8(5) ?
    C25 C24 Fe3 C27 . . . . -59.8(7) ?
    C23 C24 Fe3 C25 . . . . -119.0(4) ?
    C23 C24 Fe3 C21 . . . . -82.1(3) ?
    C25 C24 Fe3 C21 . . . . 36.9(2) ?
    C23 C24 Fe3 C26 . . . . 157.6(2) ?
    C25 C24 Fe3 C26 . . . . -83.4(3) ?
    C29 C28 Fe3 C23 . . . . 75.8(3) ?
    C27 C28 Fe3 C23 . . . . -165.3(2) ?
    C29 C28 Fe3 C24 . . . . 45.0(5) ?
    C27 C28 Fe3 C24 . . . . 163.8(3) ?
    C29 C28 Fe3 C30 . . . . -37.8(2) ?
    C27 C28 Fe3 C30 . . . . 81.1(3) ?
    C27 C28 Fe3 C29 . . . . 118.9(4) ?
    C29 C28 Fe3 C22 . . . . 117.8(3) ?
    C27 C28 Fe3 C22 . . . . -123.3(3) ?
    C29 C28 Fe3 C27 . . . . -118.9(4) ?
    C29 C28 Fe3 C25 . . . . -178.7(5) ?
    C27 C28 Fe3 C25 . . . . -59.9(7) ?
    C29 C28 Fe3 C21 . . . . 157.9(2) ?
    C27 C28 Fe3 C21 . . . . -83.3(3) ?
    C29 C28 Fe3 C26 . . . . -82.0(3) ?
    C27 C28 Fe3 C26 . . . . 36.9(2) ?
    C29 C30 Fe3 C23 . . . . -72.2(3) ?
    C26 C30 Fe3 C23 . . . . 169.8(3) ?
    C29 C30 Fe3 C24 . . . . -113.6(3) ?
    C26 C30 Fe3 C24 . . . . 128.4(3) ?
    C29 C30 Fe3 C28 . . . . 37.2(3) ?
    C26 C30 Fe3 C28 . . . . -80.7(3) ?
    C26 C30 Fe3 C29 . . . . -118.0(4) ?
    C29 C30 Fe3 C22 . . . . -43.1(6) ?
    C26 C30 Fe3 C22 . . . . -161.0(4) ?
    C29 C30 Fe3 C27 . . . . 81.0(3) ?
    C26 C30 Fe3 C27 . . . . -36.9(2) ?
    C29 C30 Fe3 C25 . . . . -154.2(3) ?
    C26 C30 Fe3 C25 . . . . 87.9(3) ?
    C29 C30 Fe3 C21 . . . . 177.4(4) ?
    C26 C30 Fe3 C21 . . . . 59.5(6) ?
    C29 C30 Fe3 C26 . . . . 118.0(4) ?
    C28 C29 Fe3 C23 . . . . -118.0(3) ?
    C30 C29 Fe3 C23 . . . . 122.6(3) ?
    C28 C29 Fe3 C24 . . . . -158.0(3) ?
    C30 C29 Fe3 C24 . . . . 82.6(3) ?
    C30 C29 Fe3 C28 . . . . -119.4(4) ?
    C28 C29 Fe3 C30 . . . . 119.4(4) ?
    C28 C29 Fe3 C22 . . . . -79.1(3) ?
    C30 C29 Fe3 C22 . . . . 161.5(3) ?
    C28 C29 Fe3 C27 . . . . 37.9(2) ?
    C30 C29 Fe3 C27 . . . . -81.6(3) ?
    C28 C29 Fe3 C25 . . . . 179.2(3) ?
    C30 C29 Fe3 C25 . . . . 59.8(5) ?
    C28 C29 Fe3 C21 . . . . -58.1(6) ?
    C30 C29 Fe3 C21 . . . . -177.5(4) ?
    C28 C29 Fe3 C26 . . . . 81.0(3) ?
    C30 C29 Fe3 C26 . . . . -38.5(2) ?
    C21 C22 Fe3 C23 . . . . -119.6(4) ?
    C23 C22 Fe3 C24 . . . . 37.9(3) ?
    C21 C22 Fe3 C24 . . . . -81.7(3) ?
    C23 C22 Fe3 C28 . . . . -112.9(3) ?
    C21 C22 Fe3 C28 . . . . 127.5(3) ?
    C23 C22 Fe3 C30 . . . . -40.7(6) ?
    C21 C22 Fe3 C30 . . . . -160.3(4) ?
    C23 C22 Fe3 C29 . . . . -71.7(4) ?
    C21 C22 Fe3 C29 . . . . 168.7(3) ?
    C23 C22 Fe3 C27 . . . . -153.5(3) ?
    C21 C22 Fe3 C27 . . . . 86.9(3) ?
    C23 C22 Fe3 C25 . . . . 81.8(3) ?
    C21 C22 Fe3 C25 . . . . -37.8(2) ?
    C23 C22 Fe3 C21 . . . . 119.6(4) ?
    C23 C22 Fe3 C26 . . . . 178.6(4) ?
    C21 C22 Fe3 C26 . . . . 58.9(6) ?
    C26 C27 Fe3 C23 . . . . 151.7(4) ?
    C28 C27 Fe3 C23 . . . . 31.9(5) ?
    C26 C27 Fe3 C24 . . . . -30.2(7) ?
    C28 C27 Fe3 C24 . . . . -149.9(6) ?
    C26 C27 Fe3 C28 . . . . 119.7(4) ?
    C26 C27 Fe3 C30 . . . . 37.9(2) ?
    C28 C27 Fe3 C30 . . . . -81.8(3) ?
    C26 C27 Fe3 C29 . . . . 82.1(3) ?
    C28 C27 Fe3 C29 . . . . -37.6(3) ?
    C26 C27 Fe3 C22 . . . . -165.8(2) ?
    C28 C27 Fe3 C22 . . . . 74.5(3) ?
    C26 C27 Fe3 C25 . . . . -77.7(3) ?
    C28 C27 Fe3 C25 . . . . 162.6(3) ?
    C26 C27 Fe3 C21 . . . . -120.6(2) ?
    C28 C27 Fe3 C21 . . . . 119.7(3) ?
    C28 C27 Fe3 C26 . . . . -119.7(4) ?
    C21 C25 Fe3 C23 . . . . 82.3(3) ?
    C24 C25 Fe3 C23 . . . . -37.7(3) ?
    C21 C25 Fe3 C24 . . . . 120.0(4) ?
    C21 C25 Fe3 C28 . . . . -29.8(7) ?
    C24 C25 Fe3 C28 . . . . -149.8(6) ?
    C21 C25 Fe3 C30 . . . . -165.5(2) ?
    C24 C25 Fe3 C30 . . . . 74.5(3) ?
    C21 C25 Fe3 C29 . . . . 152.1(3) ?
    C24 C25 Fe3 C29 . . . . 32.1(5) ?
    C21 C25 Fe3 C22 . . . . 38.5(2) ?
    C24 C25 Fe3 C22 . . . . -81.5(3) ?
    C21 C25 Fe3 C27 . . . . -77.3(3) ?
    C24 C25 Fe3 C27 . . . . 162.7(3) ?
    C24 C25 Fe3 C21 . . . . -120.0(4) ?
    C21 C25 Fe3 C26 . . . . -120.2(2) ?
    C24 C25 Fe3 C26 . . . . 119.8(3) ?
    C25 C21 Fe3 C23 . . . . -81.0(3) ?
    C22 C21 Fe3 C23 . . . . 37.2(3) ?
    C16 C21 Fe3 C23 . . . . 154.5(5) ?
    C25 C21 Fe3 C24 . . . . -37.3(2) ?
    C22 C21 Fe3 C24 . . . . 80.9(3) ?
    C16 C21 Fe3 C24 . . . . -161.8(5) ?
    C25 C21 Fe3 C28 . . . . 170.7(2) ?
    C22 C21 Fe3 C28 . . . . -71.1(3) ?
    C16 C21 Fe3 C28 . . . . 46.2(5) ?
    C25 C21 Fe3 C30 . . . . 38.2(6) ?
    C22 C21 Fe3 C30 . . . . 156.4(4) ?
    C16 C21 Fe3 C30 . . . . -86.3(6) ?
    C25 C21 Fe3 C29 . . . . -146.5(5) ?
    C22 C21 Fe3 C29 . . . . -28.3(6) ?
    C16 C21 Fe3 C29 . . . . 88.9(6) ?
    C25 C21 Fe3 C22 . . . . -118.2(4) ?
    C16 C21 Fe3 C22 . . . . 117.3(5) ?
    C25 C21 Fe3 C27 . . . . 126.3(2) ?
    C22 C21 Fe3 C27 . . . . -115.5(3) ?
    C16 C21 Fe3 C27 . . . . 1.8(4) ?
    C22 C21 Fe3 C25 . . . . 118.2(4) ?
    C16 C21 Fe3 C25 . . . . -124.5(5) ?
    C25 C21 Fe3 C26 . . . . 82.9(3) ?
    C22 C21 Fe3 C26 . . . . -158.9(3) ?
    C16 C21 Fe3 C26 . . . . -41.6(5) ?
    C27 C26 Fe3 C23 . . . . -145.1(5) ?
    C30 C26 Fe3 C23 . . . . -25.6(6) ?
    C1 C26 Fe3 C23 . . . . 91.4(6) ?
    C27 C26 Fe3 C24 . . . . 170.5(2) ?
    C30 C26 Fe3 C24 . . . . -70.0(3) ?
    C1 C26 Fe3 C24 . . . . 47.0(4) ?
    C27 C26 Fe3 C28 . . . . -37.5(2) ?
    C30 C26 Fe3 C28 . . . . 82.0(3) ?
    C1 C26 Fe3 C28 . . . . -161.1(4) ?
    C27 C26 Fe3 C30 . . . . -119.5(3) ?
    C1 C26 Fe3 C30 . . . . 117.0(5) ?
    C27 C26 Fe3 C29 . . . . -81.0(3) ?
    C30 C26 Fe3 C29 . . . . 38.4(3) ?
    C1 C26 Fe3 C29 . . . . 155.4(5) ?
    C27 C26 Fe3 C22 . . . . 37.6(6) ?
    C30 C26 Fe3 C22 . . . . 157.0(5) ?
    C1 C26 Fe3 C22 . . . . -86.0(6) ?
    C30 C26 Fe3 C27 . . . . 119.5(3) ?
    C1 C26 Fe3 C27 . . . . -123.6(5) ?
    C27 C26 Fe3 C25 . . . . 126.0(2) ?
    C30 C26 Fe3 C25 . . . . -114.6(3) ?
    C1 C26 Fe3 C25 . . . . 2.4(4) ?
    C27 C26 Fe3 C21 . . . . 82.0(3) ?
    C30 C26 Fe3 C21 . . . . -158.6(3) ?
    C1 C26 Fe3 C21 . . . . -41.6(5) ?
loop_
    _geom_hbond_atom_site_label_D
    _geom_hbond_atom_site_label_H
    _geom_hbond_atom_site_label_A
    _geom_hbond_site_symmetry_A
    _geom_hbond_distance_DH
    _geom_hbond_distance_HA
    _geom_hbond_distance_DA
    _geom_hbond_angle_DHA
    _geom_hbond_publ_flag
    C30 H30 Cg1 2_666 0.9800 2.8900 3.668(5) 137.00 yes
    C28 H28 Cg4 2_655 0.9800 2.7000 3.601(6) 153.00 yes
_iucr_refine_instructions_details
;
TITL mil27 in P-1
CELL 0.71073   9.9006  10.5544  12.4482 109.197 100.205 108.940
ZERR    2.00   0.0016   0.0017   0.0031   0.005   0.005   0.003
LATT 1
SFAC C  H  Fe
UNIT 60  48  6
OMIT -3 52
L.S. 20
ACTA
BOND $H
FMAP 2
PLAN 20
CONF
SIZE 0.3 0.25 0.2
WGHT   0.000000   0.000000
FVAR 0.533110
TEMP 23.000
C1     1   0.653335   0.558911   0.362085  11.000000   0.038100 =
           0.030610   0.032130   0.012820   0.018700   0.017510
C2     1   0.614413   0.679825   0.364253  11.000000   0.037880 =
           0.040150   0.047370   0.016940   0.023370   0.023870
AFIX 13
H2     2   0.518310   0.672486   0.319193  11.000000  -1.200000
AFIX 0
C3     1   0.741972   0.811806   0.443767  11.000000   0.055630 =
           0.032130   0.043250   0.008830   0.022530   0.020990
AFIX 13
H3     2   0.748589   0.911921   0.463300  11.000000  -1.200000
AFIX 0
C4     1   0.856195   0.774978   0.491212  11.000000   0.041630 =
           0.043600   0.030410   0.006540   0.008260   0.007710
AFIX 13
H4     2   0.955934   0.844590   0.548769  11.000000  -1.200000
AFIX 0
C5     1   0.801945   0.619957   0.440837  11.000000   0.042210 =
           0.042800   0.032280   0.016420   0.013720   0.022930
AFIX 13
H5     2   0.858929   0.563854   0.456452  11.000000  -1.200000
AFIX 0
C6     1   0.941698   0.649538   0.214419  11.000000   0.039190 =
           0.028000   0.033600   0.016020   0.019920   0.016040
C7     1   0.793134   0.591057   0.136038  11.000000   0.042520 =
           0.037650   0.030890   0.015860   0.013540   0.021310
AFIX 13
H7     2   0.731322   0.486860   0.083405  11.000000  -1.200000
AFIX 0
C8     1   0.747235   0.707507   0.148520  11.000000   0.055010 =
           0.065850   0.044170   0.034320   0.020170   0.042590
AFIX 13
H8     2   0.649622   0.698477   0.104633  11.000000  -1.200000
AFIX 0
C9     1   0.867235   0.838586   0.233765  11.000000   0.077170 =
           0.039720   0.067460   0.034040   0.039500   0.036930
AFIX 13
H9     2   0.868031   0.937199   0.259624  11.000000  -1.200000
AFIX 0
C10    1   0.985920   0.804382   0.274071  11.000000   0.051310 =
           0.028650   0.046630   0.014010   0.026580   0.014020
AFIX 13
H10    2   1.083489   0.875168   0.334357  11.000000  -1.200000
AFIX 0
C11    1   1.042289   0.574093   0.225455  11.000000   0.031530 =
           0.024970   0.033540   0.010860   0.013670   0.010350
C12    1   1.129221   0.544165   0.148139  11.000000   0.035710 =
           0.032610   0.040500   0.015390   0.016340   0.012430
AFIX 13
H12    2   1.125475   0.561779   0.075345  11.000000  -1.200000
AFIX 0
C13    1   1.222859   0.486401   0.195753  11.000000   0.028460 =
           0.040360   0.058370   0.015230   0.014340   0.015130
AFIX 13
H13    2   1.295650   0.457175   0.161734  11.000000  -1.200000
AFIX 0
C14    1   1.194101   0.478085   0.299792  11.000000   0.042090 =
           0.050760   0.048040   0.021210   0.007300   0.025750
AFIX 13
H14    2   1.243039   0.441899   0.351158  11.000000  -1.200000
AFIX 0
C15    1   1.083309   0.532356   0.318661  11.000000   0.039680 =
           0.037730   0.034480   0.013370   0.011330   0.020370
AFIX 13
H15    2   1.040821   0.538355   0.384611  11.000000  -1.200000
AFIX 0
C16    1   0.824305   0.177976   0.146374  11.000000   0.036820 =
           0.024110   0.040270   0.014250   0.014030   0.015840
C17    1   0.786140   0.214039   0.048996  11.000000   0.038700 =
           0.022140   0.040520   0.007010   0.009450   0.011590
AFIX 13
H17    2   0.703796   0.243687   0.030852  11.000000  -1.200000
AFIX 0
C18    1   0.888171   0.203959  -0.016511  11.000000   0.064730 =
           0.025200   0.034620   0.008260   0.019410   0.015920
AFIX 13
H18    2   0.887374   0.222922  -0.088531  11.000000  -1.200000
AFIX 0
C19    1   0.990243   0.161655   0.039815  11.000000   0.056000 =
           0.030780   0.060130   0.014530   0.035290   0.022180
AFIX 13
H19    2   1.072935   0.144909   0.013432  11.000000  -1.200000
AFIX 0
C20    1   0.952527   0.145261   0.140370  11.000000   0.044300 =
           0.031090   0.061130   0.025190   0.023170   0.022510
AFIX 13
H20    2   1.004743   0.115689   0.195779  11.000000  -1.200000
AFIX 0
C21    1   0.737953   0.152598   0.227976  11.000000   0.032540 =
           0.029450   0.041370   0.015820   0.014650   0.019710
C22    1   0.604189   0.023304   0.195321  11.000000   0.038050 =
           0.028750   0.067070   0.017550   0.020460   0.016210
AFIX 13
H22    2   0.549234  -0.054386   0.114129  11.000000  -1.200000
AFIX 0
C23    1   0.564742   0.026287   0.298578  11.000000   0.051860 =
           0.051570   0.088300   0.048500   0.040610   0.026070
AFIX 13
H23    2   0.478728  -0.049200   0.302341  11.000000  -1.200000
AFIX 0
C24    1   0.671117   0.155796   0.395760  11.000000   0.063530 =
           0.060810   0.051650   0.036250   0.027710   0.034720
AFIX 13
H24    2   0.671795   0.186674   0.479277  11.000000  -1.200000
AFIX 0
C25    1   0.778308   0.233287   0.353115  11.000000   0.036130 =
           0.044560   0.039380   0.020220   0.007350   0.019660
AFIX 13
H25    2   0.864647   0.327993   0.401765  11.000000  -1.200000
AFIX 0
C26    1   0.544542   0.401868   0.298404  11.000000   0.032390 =
           0.033880   0.038960   0.015760   0.017820   0.018750
C27    1   0.494641   0.311006   0.175260  11.000000   0.036860 =
           0.034410   0.040320   0.011780   0.012570   0.017550
AFIX 13
H27    2   0.535951   0.335762   0.115269  11.000000  -1.200000
AFIX 0
C28    1   0.375864   0.177311   0.152515  11.000000   0.037070 =
           0.034630   0.060880   0.011420   0.004760   0.016260
AFIX 13
H28    2   0.319589   0.094416   0.073931  11.000000  -1.200000
AFIX 0
C29    1   0.350841   0.184354   0.260835  11.000000   0.028220 =
           0.038170   0.086860   0.026490   0.024020   0.014680
AFIX 13
H29    2   0.274053   0.107311   0.271361  11.000000  -1.200000
AFIX 0
C30    1   0.456313   0.321639   0.353018  11.000000   0.045830 =
           0.041250   0.052560   0.021550   0.029080   0.027070
AFIX 13
H30    2   0.465146   0.356657   0.438346  11.000000  -1.200000
AFIX 0
Fe1    3   0.799710   0.696620   0.309039  11.000000   0.038670 =
           0.028730   0.035150   0.012790   0.015010   0.017300
Fe2    3   1.003950   0.354530   0.156449  11.000000   0.033140 =
           0.028700   0.038490   0.013900   0.013820   0.016420
Fe3    3   0.564654   0.205056   0.270567  11.000000   0.033220 =
           0.032480   0.045200   0.016320   0.016560   0.015910
HKLF 4
END
Q1     1   0.977700   0.402600   0.096800  11.000000   0.050000 0.650000
Q2     1   0.533000   0.231400   0.207600  11.000000   0.050000 0.630000
Q3     1   0.575000   0.135900   0.324700  11.000000   0.050000 0.620000
Q4     1   1.035200   0.320800   0.220200  11.000000   0.050000 0.620000
Q5     1   0.768000   0.728900   0.239300  11.000000   0.050000 0.590000
Q6     1   0.505200   0.144100   0.315900  11.000000   0.050000 0.580000
Q7     1   0.802100   0.664700   0.376000  11.000000   0.050000 0.520000
Q8     1   0.784100   0.587200   0.206800  11.000000   0.050000 0.490000
Q9     1   0.743000   0.587500   0.279300  11.000000   0.050000 0.490000
Q10    1   0.486500   0.099700   0.264200  11.000000   0.050000 0.480000
Q11    1   1.039000   0.478700   0.193000  11.000000   0.050000 0.460000
Q12    1   0.658100   0.272000   0.242200  11.000000   0.050000 0.460000
Q13    1   0.846400   0.808300   0.341300  11.000000   0.050000 0.410000
Q14    1   0.936600   0.247200   0.123600  11.000000   0.050000 0.400000
Q15    1   0.615000   0.326200   0.298500  11.000000   0.050000 0.400000
Q16    1   1.001300   0.259100   0.060100  11.000000   0.050000 0.370000
Q17    1   0.868400   0.293600   0.078700  11.000000   0.050000 0.360000
Q18    1   0.949500   0.275600   0.207200  11.000000   0.050000 0.350000
Q19    1   0.922600   0.798000   0.394600  11.000000   0.050000 0.350000
Q20    1   0.691200   0.672700   0.084500  11.000000   0.050000 0.340000
HKLF 4
REM  mil27 in P-1
REM R1=  0.0512 for   2958 Fo > 4sig(Fo)  and  0.0799 for all   4270 data
REM    298 parameters refined using      0 restraints
;
data_mil27
_journal_date_recd_electronic     2014-07-08
_journal_date_accepted     2014-07-28
_journal_name_full     'Acta Crystallographica, Section E'
_journal_year     2014
_journal_volume     70
_journal_issue      9
_journal_page_first     m318
_journal_page_last     m319
_journal_paper_category     HM
_journal_paper_doi     10.1107/S1600536814017346
_journal_coeditor_code     WM5035
_publ_contact_author_name     'Shekurov Ruslan'
_publ_contact_author_address
;
A. E. Arbuzov Institute of Organic and Physical Chemistry
Arbuzov Str.8
420088 Kazan
Russia
;
_publ_contact_author_email     shekurovruslan@gmail.com
_publ_section_title
;
Crystal structure of cyclic tris(ferrocene-1,1'-diyl)
;
loop_
    _publ_author_name
    _publ_author_address
    'Shekurov, Ruslan'
;
A. E. Arbuzov Institute of Organic and Physical Chemistry
Arbuzov Str. 8
420088 Kazan
Russian Federation
;
    'Miluykov, Vasili'
;
A. E. Arbuzov Institute of Organic and Physical Chemistry
Arbuzov Str. 8
420088 Kazan
Russian Federation
;
    'Kataeva, Olga'
;
A. E. Arbuzov Institute of Organic and Physical Chemistry
Arbuzov Str. 8
420088 Kazan
Russian Federation
;
    'Tufatullin, Artem'
;
A. E. Arbuzov Institute of Organic and Physical Chemistry
Arbuzov Str. 8
420088 Kazan
Russian Federation
;
    'Sinyashin, Oleg'
;
A. E. Arbuzov Institute of Organic and Physical Chemistry
Arbuzov Str. 8
420088 Kazan
Russian Federation
;
