# Supplementary material for: Crystal structure of cyclic tris­(ferrocene-1,1′-di­yl)
Source: Acta Crystallogr Sect E Struct Rep Online. 2014 Aug 1;70(Pt 9):m318–9. doi: 10.1107/S1600536814017346 (PMC4186187; doi:10.1107/S1600536814017346)
Supplement: Supplementary file 2 [file e-70-0m318-Isup2.hkl]

# 
# h,k,l, Fc-squared, Fo-squared, sigma(Fo-squared) and status flag 
# 
data_I
_shelx_title ' mil27 in P-1' 
_shelx_refln_list_code          4 
_shelx_F_calc_maximum      173.03 
_exptl_crystal_F_000       564.00 
_reflns_d_resolution_high  0.8108 
 
loop_ 
 _symmetry_equiv_pos_as_xyz 
 'x, y, z' 
 '-x, -y, -z' 
 
_cell_length_a     9.9006 
_cell_length_b    10.5544 
_cell_length_c    12.4482 
_cell_angle_alpha 109.197 
_cell_angle_beta  100.205 
_cell_angle_gamma 108.940 
 
_shelx_F_squared_multiplier     1.000 
 
loop_ 
 _refln_index_h 
 _refln_index_k 
 _refln_index_l 
 _refln_F_squared_calc 
 _refln_F_squared_meas 
 _refln_F_squared_sigma 
 _refln_observed_status 
   1   0   0     2475.18     2505.22     39.79 o 
   2   0   0      763.20      825.86     22.73 o 
   3   0   0      422.93      440.80     14.53 o 
   4   0   0     2741.23     2821.29     73.04 o 
   5   0   0     7446.46     7552.47    176.31 o 
   6   0   0      146.38      170.09     18.50 o 
   7   0   0      108.35       95.21     20.25 o 
   8   0   0       48.29       63.45     20.53 o 
   9   0   0      829.05      817.61    116.94 o 
  10   0   0       66.10       32.43     26.15 o 
 -11   1   0      126.42      185.50     73.29 o 
 -10   1   0      458.38      417.36     50.39 o 
  -9   1   0       29.66       34.90     20.17 o 
  -8   1   0      135.09      107.48     22.85 o 
  -7   1   0      275.24      294.83     27.21 o 
  -6   1   0      405.02      446.00     23.92 o 
  -5   1   0     2947.71     2997.86     57.36 o 
  -4   1   0     1056.66     1043.47     22.92 o 
  -3   1   0     1181.26     1228.84     19.00 o 
  -2   1   0     1201.71     1369.40     22.35 o 
  -1   1   0      392.65      474.51     10.08 o 
   0   1   0     3995.31     4102.94     83.60 o 
   1   1   0    11034.25    12122.08    435.20 o 
   2   1   0      780.59      796.67     29.67 o 
   3   1   0     2797.46     2953.92     53.48 o 
   4   1   0      999.01     1001.66     27.38 o 
   5   1   0       71.07       84.11     11.33 o 
   6   1   0     3235.67     3328.87    137.71 o 
   7   1   0       49.67       51.73     17.60 o 
   8   1   0        4.98      -21.18     31.39 o 
   9   1   0      128.89      134.82     32.24 o 
  10   1   0        0.35       32.79     46.59 o 
 -11   2   0       93.79       67.98     58.20 o 
 -10   2   0       75.95       83.19     27.27 o 
  -9   2   0        0.67       -4.97     17.66 o 
  -8   2   0      194.61      257.58     30.11 o 
  -7   2   0      983.13      939.36     44.33 o 
  -6   2   0      914.89      969.32     31.56 o 
  -5   2   0     5016.30     5036.52     84.50 o 
  -4   2   0      380.69      411.05     14.11 o 
  -3   2   0     1084.38     1093.45     19.04 o 
  -2   2   0        1.57       10.93      5.57 o 
  -1   2   0     5662.44     5929.65     93.70 o 
   0   2   0    15332.73    15433.58    343.27 o 
   1   2   0     5966.05     5791.95    192.94 o 
   2   2   0        0.12       -0.51      7.23 o 
   3   2   0      185.09      179.16     15.84 o 
   4   2   0     3163.50     3198.79     58.84 o 
   5   2   0       92.17       83.02      9.67 o 
   6   2   0      192.76      191.39     21.91 o 
   7   2   0       38.87       48.58     21.75 o 
   8   2   0       10.19       17.17     40.32 o 
   9   2   0      387.54      245.73     71.81 o 
  10   2   0        4.22      -22.45     46.02 o 
 -11   3   0        0.75      -15.96     29.98 o 
 -10   3   0     1456.60     1329.46     65.61 o 
  -9   3   0       51.88       26.36     20.51 o 
  -8   3   0       73.65       83.58     22.58 o 
  -7   3   0       57.84       72.66     20.26 o 
  -6   3   0      750.51      770.65     24.54 o 
  -5   3   0     2525.64     2400.81     47.11 o 
  -4   3   0      944.44      871.14     23.99 o 
  -3   3   0       47.22       71.58      8.23 o 
  -2   3   0      228.11      245.79     11.70 o 
  -1   3   0       95.44       74.33      6.85 o 
   0   3   0      636.90      664.37     16.38 o 
   1   3   0      100.99       70.27      7.19 o 
   2   3   0     1456.72     1477.85     33.74 o 
   3   3   0        1.95       -0.19      5.34 o 
   4   3   0     1863.34     1804.27     44.34 o 
   5   3   0      322.05      348.53     22.13 o 
   6   3   0      733.78      790.52     33.72 o 
   7   3   0       19.69       -3.07     19.74 o 
   8   3   0       82.20       50.60     53.13 o 
   9   3   0       16.45        4.33     46.48 o 
 -11   4   0       77.61       77.43     28.62 o 
 -10   4   0        4.39       14.09     22.32 o 
  -9   4   0      318.67      284.54     35.79 o 
  -8   4   0      731.19      798.18     46.86 o 
  -7   4   0       93.05       90.00     21.36 o 
  -6   4   0     1393.07     1432.57     39.75 o 
  -5   4   0     1783.55     1846.58     33.04 o 
  -4   4   0     7866.80     7833.17     91.00 o 
  -3   4   0     1423.71     1386.57     27.13 o 
  -2   4   0      776.98      798.51     20.98 o 
  -1   4   0       40.02       47.31      7.21 o 
   0   4   0      124.88      159.53     11.20 o 
   1   4   0     8051.28     7694.02    203.60 o 
   2   4   0     2433.00     2369.06     69.37 o 
   3   4   0     3017.30     2764.87     81.34 o 
   4   4   0      123.58      140.88     16.21 o 
   5   4   0      996.24     1025.50     36.54 o 
   6   4   0      405.19      477.44     33.56 o 
   7   4   0      353.50      411.03     44.32 o 
   8   4   0       51.16       91.87     56.26 o 
 -12   5   0       20.44       75.66     41.95 o 
 -11   5   0        8.54       -4.16     22.62 o 
 -10   5   0      536.87      523.35     47.59 o 
  -9   5   0      278.44      256.14     34.95 o 
  -8   5   0       18.84       19.14     18.85 o 
  -7   5   0     2116.50     1973.55     66.00 o 
  -6   5   0      412.89      360.71     30.60 o 
  -5   5   0       87.29       75.62     11.54 o 
  -4   5   0       33.18       36.94      9.85 o 
  -3   5   0      131.59      158.00     13.33 o 
  -2   5   0     1943.37     1886.19     34.18 o 
  -1   5   0     1096.98     1071.82     26.54 o 
   0   5   0     1218.50     1285.08     28.73 o 
   1   5   0      101.51       93.08     11.00 o 
   2   5   0     1380.23     1312.58     34.99 o 
   3   5   0     1036.64     1074.74     44.84 o 
   4   5   0      141.92      135.10     18.81 o 
   5   5   0      109.98       85.10     17.93 o 
   6   5   0       18.10       17.74     15.67 o 
   7   5   0      289.87      378.91     33.11 o 
 -11   6   0      180.68      101.61     32.49 o 
 -10   6   0       13.87       22.34     23.56 o 
  -9   6   0      915.75     1037.90     58.55 o 
  -8   6   0      835.23      793.00     49.56 o 
  -7   6   0        0.06      -16.17     14.65 o 
  -6   6   0      291.57      291.57     29.82 o 
  -5   6   0      144.71      158.65     15.32 o 
  -4   6   0     8781.51     8758.31    107.73 o 
  -3   6   0      231.32      243.88     18.50 o 
  -2   6   0     1590.37     1659.29     39.04 o 
  -1   6   0      444.14      411.15     22.29 o 
   0   6   0     3925.88     3829.60     59.19 o 
   1   6   0     2024.77     1944.87     44.84 o 
   2   6   0        0.26       -5.02     11.03 o 
   3   6   0      161.46      159.82     25.28 o 
   4   6   0      667.59      689.19     36.16 o 
   5   6   0      609.64      660.58     38.05 o 
   6   6   0       51.67       42.87     19.33 o 
   7   6   0       46.84       38.89     30.15 o 
 -11   7   0        1.67        1.76     23.99 o 
 -10   7   0      101.76       84.23     29.37 o 
  -9   7   0      442.13      502.73     61.49 o 
  -8   7   0      453.81      453.61     51.96 o 
  -7   7   0     1133.31     1212.61     70.06 o 
  -6   7   0      505.26      471.69     45.88 o 
  -5   7   0      522.32      542.86     27.85 o 
  -4   7   0      544.19      523.18     26.78 o 
  -3   7   0     1335.17     1315.04     38.72 o 
  -2   7   0     1873.75     1758.25     50.25 o 
  -1   7   0       75.84       86.42     15.34 o 
   0   7   0      402.81      385.91     24.59 o 
   1   7   0      247.73      244.14     24.72 o 
   2   7   0      838.22      893.51     41.33 o 
   3   7   0        2.11        1.37     13.69 o 
   4   7   0       38.94       46.40     18.16 o 
   5   7   0       63.03       84.22     21.68 o 
   6   7   0       82.80       79.71     33.49 o 
 -11   8   0       27.03      -14.19     38.99 o 
 -10   8   0      144.96       76.06     37.34 o 
  -9   8   0      291.30      289.15     50.08 o 
  -8   8   0        2.77        1.77     33.20 o 
  -7   8   0        6.79        2.20     25.00 o 
  -6   8   0        1.53      -29.28     19.52 o 
  -5   8   0       70.43       63.03     16.70 o 
  -4   8   0      261.48      229.31     22.63 o 
  -3   8   0      565.51      609.90     31.03 o 
  -2   8   0      256.77      263.41     23.53 o 
  -1   8   0      886.65      891.98     36.37 o 
   0   8   0     1120.74     1101.14     66.08 o 
   1   8   0       22.91       25.55     16.18 o 
   2   8   0       21.87       46.83     19.11 o 
   3   8   0      158.55      141.35     25.24 o 
   4   8   0      291.22      302.41     36.45 o 
   5   8   0       13.98       18.26     34.38 o 
 -11   9   0      136.32      121.35     69.17 o 
 -10   9   0       99.44      101.44     60.55 o 
  -9   9   0      157.65      255.34     74.98 o 
  -8   9   0       85.42      111.99     56.05 o 
  -7   9   0      297.40      228.21     65.76 o 
  -6   9   0      688.02      726.82     89.72 o 
  -5   9   0      148.25      198.09     27.50 o 
  -4   9   0        0.53       15.06     16.99 o 
  -3   9   0      610.22      611.76     40.15 o 
  -2   9   0      162.58      121.09     25.06 o 
  -1   9   0      339.72      368.86     40.93 o 
   0   9   0       99.44       99.21     27.81 o 
   1   9   0      119.76      138.15     39.69 o 
   2   9   0      239.82      349.11     54.50 o 
   3   9   0       88.44      104.08     41.08 o 
 -10  10   0       68.60       78.57     61.43 o 
  -9  10   0        7.98       43.74     51.12 o 
  -8  10   0      978.49      972.52    114.39 o 
  -7  10   0      129.60       95.88     56.26 o 
  -6  10   0      519.67      546.78     87.82 o 
  -5  10   0        3.54       17.02     19.83 o 
  -4  10   0        3.42       -5.92     17.61 o 
  -3  10   0     1545.80     1669.28     82.72 o 
  -2  10   0      161.89      184.92     35.87 o 
  -1  10   0      775.63      826.74     56.71 o 
   0  10   0      124.73      117.27     32.54 o 
   1  10   0      223.72      267.21     60.34 o 
   2  10   0      223.88      224.29     55.83 o 
  -9  11   0        5.60       -0.32     49.22 o 
  -8  11   0      140.24      141.83     65.55 o 
  -7  11   0      478.60      400.79     87.82 o 
  -6  11   0     1025.07     1155.16    120.76 o 
  -5  11   0       10.12      -26.87     23.63 o 
  -4  11   0        4.60       39.49     26.95 o 
  -3  11   0       41.47       18.40     25.81 o 
  -2  11   0      590.06      745.48     59.79 o 
  -1  11   0      228.21      315.99     65.37 o 
   0  11   0        1.78       -0.98     40.20 o 
  -7  12   0       23.34       59.60     58.27 o 
  -6  12   0       21.82       33.81     55.59 o 
  -4  12   0      395.78      633.38     96.42 o 
  -3  12   0      120.21      130.04     49.74 o 
   2 -12   1       86.86       65.98     44.77 o 
   3 -12   1        2.84       -3.37     38.33 o 
   4 -12   1      172.48      151.30     40.41 o 
   5 -12   1      298.40      349.67     82.01 o 
   6 -12   1      145.96      109.88     64.56 o 
   7 -12   1        7.33      -41.69     44.47 o 
  -1 -11   1        0.38      -11.08     41.06 o 
   0 -11   1       33.43       41.16     40.76 o 
   1 -11   1      801.95      882.95     63.07 o 
   2 -11   1      112.75      107.28     33.88 o 
   3 -11   1        5.77        6.12     24.32 o 
   4 -11   1       20.57       22.12     21.72 o 
   5 -11   1        8.05        8.77     21.41 o 
   6 -11   1      472.41      528.76     92.47 o 
   7 -11   1      281.51      240.60     75.68 o 
   8 -11   1        0.33      -20.06     48.56 o 
   9 -11   1      138.83      176.03     74.21 o 
  -2 -10   1        8.84      -20.97     52.27 o 
  -1 -10   1      559.19      647.56     53.22 o 
   0 -10   1      159.34      177.01     34.27 o 
   1 -10   1       49.14       61.75     28.15 o 
   2 -10   1        0.52       -9.73     17.83 o 
   3 -10   1      225.22      201.14     30.76 o 
   4 -10   1     2318.53     2335.44     72.44 o 
   5 -10   1       93.97       89.15     25.11 o 
   6 -10   1      387.29      392.14     78.39 o 
   7 -10   1      119.30       88.24     54.85 o 
   8 -10   1       56.82       68.65     52.85 o 
   9 -10   1      348.98      367.44     87.29 o 
  10 -10   1        3.69      -18.44     45.07 o 
  -4  -9   1      355.06      479.09     67.29 o 
  -3  -9   1       22.22       21.22     26.04 o 
  -2  -9   1        5.43        4.13     19.80 o 
  -1  -9   1      521.63      535.28     44.24 o 
   0  -9   1      344.83      349.70     38.75 o 
   1  -9   1     1909.54     1958.07     64.68 o 
   2  -9   1      576.23      587.92     38.30 o 
   3  -9   1      277.72      306.84     31.15 o 
   4  -9   1      595.23      594.60     38.64 o 
   5  -9   1     1522.54     1564.61     62.34 o 
   6  -9   1     1101.43     1162.90    109.21 o 
   7  -9   1       82.02       77.69     50.95 o 
   8  -9   1       25.18       52.57     47.78 o 
   9  -9   1        0.23       22.84     46.66 o 
  10  -9   1     1139.22     1088.87    125.19 o 
  11  -9   1        5.66       30.12     56.26 o 
  -5  -8   1        4.99        5.76     32.09 o 
  -4  -8   1      415.68      473.76     40.46 o 
  -3  -8   1       32.49       46.05     21.61 o 
  -2  -8   1        0.44        9.44     18.73 o 
  -1  -8   1      104.24      106.35     24.61 o 
   0  -8   1      211.66      222.84     25.68 o 
   1  -8   1      483.31      472.96     31.99 o 
   2  -8   1       61.49       66.82     18.34 o 
   3  -8   1      564.82      583.75     34.52 o 
   4  -8   1      236.64      236.08     25.91 o 
   5  -8   1     1444.50     1289.86     41.96 o 
   6  -8   1      687.64      648.01     53.71 o 
   7  -8   1      705.67      859.42     62.48 o 
   8  -8   1        5.98      -16.85     25.71 o 
   9  -8   1        4.18       18.98     29.45 o 
  10  -8   1      270.32      241.73     50.88 o 
  11  -8   1       19.23       37.18     37.29 o 
  -6  -7   1      182.56      213.42     40.28 o 
  -5  -7   1       16.09       13.70     15.53 o 
  -4  -7   1      144.23      155.77     26.99 o 
  -3  -7   1      245.51      333.10     28.60 o 
  -2  -7   1        1.08        0.45     12.90 o 
  -1  -7   1     1176.12     1110.57     36.66 o 
   0  -7   1       72.16       69.87     14.10 o 
   1  -7   1      824.08      759.82     29.83 o 
   2  -7   1      651.69      609.13     26.88 o 
   3  -7   1     1014.47     1021.27     33.69 o 
   4  -7   1       18.99       10.01     11.26 o 
   5  -7   1      926.42      871.44     33.06 o 
   6  -7   1        4.75       -7.56     13.14 o 
   7  -7   1      102.08      123.91     33.21 o 
   8  -7   1      142.54       97.29     26.80 o 
   9  -7   1       94.30       52.41     26.44 o 
  10  -7   1      482.53      501.02     86.70 o 
  11  -7   1       27.29       19.51     34.41 o 
  -7  -6   1       43.15       50.82     19.20 o 
  -6  -6   1        0.04        4.16     14.11 o 
  -5  -6   1      506.60      558.37     39.88 o 
  -4  -6   1      110.42      144.90     31.98 o 
  -3  -6   1       17.88       10.45     12.41 o 
  -2  -6   1      469.16      446.12     23.27 o 
  -1  -6   1       13.43       16.29     10.14 o 
   0  -6   1     6644.47     6339.10    152.12 o 
   1  -6   1      389.94      358.80     20.14 o 
   2  -6   1     1500.28     1403.83     40.29 o 
   3  -6   1      259.59      278.35     17.04 o 
   4  -6   1       10.28        7.81      9.03 o 
   5  -6   1     4380.15     4422.71     63.73 o 
   6  -6   1      318.13      363.58     22.88 o 
   7  -6   1     1491.64     1407.16     69.41 o 
   8  -6   1      158.78      112.93     26.34 o 
   9  -6   1      524.81      504.09     44.56 o 
  10  -6   1       87.07      146.11     32.91 o 
  11  -6   1      211.55      254.17     41.83 o 
  -8  -5   1      143.39      102.21     62.31 o 
  -7  -5   1      170.33      174.91     23.11 o 
  -6  -5   1       24.69       29.05     13.44 o 
  -5  -5   1      465.50      514.85     27.39 o 
  -4  -5   1       21.99       13.38     10.74 o 
  -3  -5   1     3298.98     3103.00     71.05 o 
  -2  -5   1       12.63       13.27      7.10 o 
  -1  -5   1      210.48      199.76     16.13 o 
   0  -5   1      379.21      384.74     16.92 o 
   1  -5   1      330.62      308.88     15.58 o 
   2  -5   1     4189.69     4082.14     47.40 o 
   3  -5   1      145.04      147.52     12.77 o 
   4  -5   1     5032.85     5116.28     56.69 o 
   5  -5   1     4330.94     4358.19     54.66 o 
   6  -5   1     3512.56     3450.46     84.96 o 
   7  -5   1      387.97      430.02     35.32 o 
   8  -5   1      521.73      519.97     41.49 o 
   9  -5   1      164.30      127.21     29.43 o 
  10  -5   1      208.69      169.94     33.64 o 
  11  -5   1      453.86      538.55     67.00 o 
  -9  -4   1       90.94       41.76     53.27 o 
  -8  -4   1       88.55      141.34     63.33 o 
  -7  -4   1        0.13       -1.50     20.08 o 
  -6  -4   1      117.53      129.14     17.19 o 
  -5  -4   1     1337.21     1393.90     43.19 o 
  -4  -4   1       22.94       18.12     13.09 o 
  -3  -4   1       93.58       96.10     18.90 o 
  -2  -4   1      484.85      484.31     14.14 o 
  -1  -4   1      175.31      169.09     10.71 o 
   0  -4   1     5026.46     4902.26    109.46 o 
   1  -4   1      330.39      330.91     12.74 o 
   2  -4   1      192.40      197.07     11.80 o 
   3  -4   1     1069.69     1044.10     24.27 o 
   4  -4   1      243.33      236.99     14.58 o 
   5  -4   1     2425.09     2457.04     40.50 o 
   6  -4   1        0.74        2.17      9.07 o 
   7  -4   1        1.48       -7.18     13.42 o 
   8  -4   1     1806.50     1726.33     64.93 o 
   9  -4   1       10.24       34.87     22.49 o 
  10  -4   1      113.07       67.24     26.60 o 
  11  -4   1      157.06      143.79     45.08 o 
  -9  -3   1       88.35       62.52     53.62 o 
  -8  -3   1      679.53      668.55     96.34 o 
  -7  -3   1      143.46      146.25     28.06 o 
  -6  -3   1       98.26      104.91     13.78 o 
  -5  -3   1      743.55      724.78     33.63 o 
  -4  -3   1     1716.43     1753.45     49.62 o 
  -3  -3   1     3580.86     3391.67    127.68 o 
  -2  -3   1     1121.11     1057.58     30.49 o 
  -1  -3   1      323.34      335.69     10.26 o 
   0  -3   1      220.54      215.05      9.97 o 
   1  -3   1     6128.68     6019.52     92.05 o 
   2  -3   1     1867.44     1848.98     26.13 o 
   3  -3   1      788.03      855.89     22.32 o 
   4  -3   1     1022.76     1098.17     24.54 o 
   5  -3   1      139.88      154.12     12.87 o 
   6  -3   1     5127.14     5437.96    161.09 o 
   7  -3   1       80.82       81.16     20.45 o 
   8  -3   1       20.39        1.24     17.41 o 
   9  -3   1      107.34      110.60     26.23 o 
  10  -3   1        5.82       17.19     22.40 o 
  11  -3   1      522.04      572.67    100.21 o 
 -10  -2   1        0.51      -49.75     36.73 o 
  -9  -2   1      173.60      146.72     30.46 o 
  -8  -2   1      638.56      661.41     91.59 o 
  -7  -2   1      150.40      168.95     34.17 o 
  -6  -2   1      416.17      429.99     28.07 o 
  -5  -2   1     2558.80     2584.71     44.23 o 
  -4  -2   1     3536.19     3293.88    270.70 o 
  -3  -2   1     2322.56     2278.65     85.17 o 
  -2  -2   1      136.90      124.71     11.94 o 
  -1  -2   1      840.90      825.23     31.73 o 
   0  -2   1     5969.57     5909.26    147.56 o 
   1  -2   1    16138.92    16831.73    227.26 o 
   2  -2   1    27882.32    29485.08    372.87 o 
   3  -2   1      428.47      385.73     14.49 o 
   4  -2   1       37.78       52.67      9.58 o 
   5  -2   1      835.43      908.83     26.95 o 
   6  -2   1     2051.47     2057.22     44.68 o 
   7  -2   1     1175.63     1128.76     48.39 o 
   8  -2   1     1455.04     1442.12     58.64 o 
   9  -2   1        2.44       11.65     18.87 o 
  10  -2   1      422.96      389.81     51.16 o 
  11  -2   1       43.95       -7.60     42.40 o 
  -9  -1   1       50.33       45.72     23.18 o 
  -8  -1   1      188.31      204.74     26.12 o 
  -7  -1   1      844.63      801.51     55.88 o 
  -6  -1   1       77.67       97.25     15.98 o 
  -5  -1   1      267.24      288.19     15.71 o 
  -4  -1   1      114.06      114.49      9.29 o 
  -3  -1   1      171.97      203.60     14.03 o 
  -2  -1   1    10466.19    11189.75    286.94 o 
  -1  -1   1     4549.31     4762.16    101.05 o 
   0  -1   1     4369.62     4129.20    177.28 o 
   1  -1   1    10726.08    11111.69    237.20 o 
   2  -1   1     2852.19     3274.32    134.43 o 
   3  -1   1     2980.10     2952.98     52.91 o 
   4  -1   1      291.33      271.70     19.80 o 
   5  -1   1     1024.32     1085.67     33.75 o 
   6  -1   1      447.99      448.59     25.08 o 
   7  -1   1      488.73      475.81     28.83 o 
   8  -1   1       47.06       66.15     21.19 o 
   9  -1   1      214.15      207.65     38.11 o 
  10  -1   1        0.92        4.74     25.00 o 
 -11   0   1       35.98       47.99     50.00 o 
 -10   0   1        0.57        3.07     22.92 o 
  -9   0   1      444.87      476.35     44.09 o 
  -8   0   1      472.70      502.56     36.10 o 
  -7   0   1        0.01      -10.90     11.82 o 
  -6   0   1       64.09       60.69     10.98 o 
  -5   0   1      859.38      879.48     21.29 o 
  -4   0   1    10730.67    10851.29    185.65 o 
  -3   0   1      784.42      819.98     15.39 o 
  -2   0   1     5075.51     5380.23     86.48 o 
  -1   0   1     2117.52     2262.05     47.93 o 
   0   0   1      111.47      124.18      9.75 o 
   1   0   1    27940.81    29382.19    718.47 o 
   2   0   1      542.34      529.89     14.92 o 
   3   0   1     1658.36     1675.42     50.81 o 
   4   0   1     2790.58     2749.52     65.30 o 
   5   0   1     1457.10     1444.46     40.73 o 
   6   0   1      193.71      202.57     20.78 o 
   7   0   1      520.96      534.28     34.05 o 
   8   0   1      202.55      179.66     56.79 o 
   9   0   1      193.19      191.36     36.46 o 
  10   0   1      108.07      103.58     58.48 o 
 -11   1   1       80.46       54.33     52.21 o 
 -10   1   1       14.34        1.91     18.89 o 
  -9   1   1      574.38      515.10     40.27 o 
  -8   1   1      539.56      557.18     38.02 o 
  -7   1   1     3261.15     3194.68     74.06 o 
  -6   1   1        0.68      -11.34     12.95 o 
  -5   1   1      548.20      513.69     19.44 o 
  -4   1   1      236.62      258.76     12.54 o 
  -3   1   1     5511.25     5577.67    174.04 o 
  -2   1   1    23008.05    24927.81    410.23 o 
  -1   1   1       35.12       32.51      5.63 o 
   0   1   1     2374.67     2642.18    111.64 o 
   1   1   1    13542.17    13590.28    665.31 o 
   2   1   1     1356.40     1268.99     32.31 o 
   3   1   1      467.05      428.84     20.98 o 
   4   1   1     2074.52     2157.76     55.10 o 
   5   1   1       35.52       32.95     12.47 o 
   6   1   1       11.97       16.67     15.78 o 
   7   1   1     1597.73     1624.64    107.34 o 
   8   1   1       12.68       29.91     39.13 o 
   9   1   1      292.34      250.52     75.30 o 
  10   1   1       87.45      111.78     62.98 o 
 -11   2   1        4.32       -9.82     27.73 o 
 -10   2   1      336.13      346.50     39.18 o 
  -9   2   1      192.36      201.46     29.96 o 
  -8   2   1      241.02      214.55     27.87 o 
  -7   2   1     1942.19     1981.94     60.66 o 
  -6   2   1     1749.08     1625.85     50.99 o 
  -5   2   1      208.28      233.15     15.32 o 
  -4   2   1     1257.58     1260.08     48.14 o 
  -3   2   1       47.31       65.17      9.58 o 
  -2   2   1     4205.38     4439.24     73.49 o 
  -1   2   1    10980.26    11673.99    179.38 o 
   0   2   1     3551.97     3660.67     83.40 o 
   1   2   1     3787.79     3601.16    115.89 o 
   2   2   1      246.41      244.44     11.57 o 
   3   2   1      105.99      117.70      9.63 o 
   4   2   1     4422.79     4305.56    121.04 o 
   5   2   1      314.22      311.97     22.42 o 
   6   2   1       77.96       82.27     22.91 o 
   7   2   1       78.81       68.45     24.52 o 
   8   2   1      579.54      502.06     87.61 o 
   9   2   1      328.61      316.28     84.83 o 
 -11   3   1      186.11      182.19     35.27 o 
 -10   3   1       14.79        3.57     20.68 o 
  -9   3   1      311.80      273.87     33.75 o 
  -8   3   1      229.04      217.90     28.69 o 
  -7   3   1      903.53      882.07     43.84 o 
  -6   3   1     3273.21     3136.54     71.84 o 
  -5   3   1        1.38       -3.13      5.94 o 
  -4   3   1       50.57       86.08      8.80 o 
  -3   3   1     2456.19     2473.59     31.81 o 
  -2   3   1      724.92      743.04     18.40 o 
  -1   3   1     2434.42     2429.04     35.34 o 
   0   3   1        0.06       -3.92      5.17 o 
   1   3   1        6.45       -1.65      5.68 o 
   2   3   1     1726.80     1550.41     38.15 o 
   3   3   1        0.47       -1.07      6.85 o 
   4   3   1       15.83       15.67     10.54 o 
   5   3   1      764.08      786.88     34.25 o 
   6   3   1      253.30      248.23     43.46 o 
   7   3   1       30.34       58.38     24.91 o 
   8   3   1       65.62       21.01     47.54 o 
   9   3   1        0.95       40.89     49.75 o 
 -12   4   1      273.88      225.07     53.80 o 
 -11   4   1       12.50       34.66     23.83 o 
 -10   4   1      232.90      202.67     34.24 o 
  -9   4   1      212.63      220.83     32.45 o 
  -8   4   1     1827.29     1689.69     64.68 o 
  -7   4   1     1125.32     1126.97     50.01 o 
  -6   4   1     2356.54     2194.22     63.20 o 
  -5   4   1       18.17       17.28      7.88 o 
  -4   4   1      278.09      292.40     15.66 o 
  -3   4   1     5401.18     5435.77     95.15 o 
  -2   4   1      636.58      639.95     20.38 o 
  -1   4   1     4211.23     4144.82     81.98 o 
   0   4   1      572.43      549.49     18.88 o 
   1   4   1     4092.45     4151.71    112.48 o 
   2   4   1     6648.92     6410.42    135.87 o 
   3   4   1     1010.29     1011.89     35.53 o 
   4   4   1     1284.43     1263.96     43.98 o 
   5   4   1      224.89      249.11     24.34 o 
   6   4   1      192.43      219.77     25.61 o 
   7   4   1       77.71       56.07     27.35 o 
   8   4   1      369.40      435.91     91.76 o 
 -12   5   1        2.19       16.53     36.33 o 
 -11   5   1      870.73      844.04     60.71 o 
 -10   5   1        0.50      -28.76     19.17 o 
  -9   5   1       49.51       67.16     35.24 o 
  -8   5   1      190.86      158.04     28.31 o 
  -7   5   1        8.20       12.45     15.85 o 
  -6   5   1     6676.62     6587.06    110.65 o 
  -5   5   1       26.88       31.95      9.68 o 
  -4   5   1     1215.07     1226.51     29.64 o 
  -3   5   1      192.52      216.41     15.15 o 
  -2   5   1     3070.27     2979.76     55.15 o 
  -1   5   1     1787.61     1685.41     33.97 o 
   0   5   1     1499.65     1470.17     42.09 o 
   1   5   1     1458.58     1469.47     50.18 o 
   2   5   1       14.76       10.24     11.34 o 
   3   5   1     2288.07     2224.13     71.79 o 
   4   5   1        2.01       11.13     13.70 o 
   5   5   1      426.53      465.12     33.24 o 
   6   5   1       10.43        2.19     15.96 o 
   7   5   1        3.95        5.15     24.74 o 
 -12   6   1       47.49       70.48     41.14 o 
 -11   6   1       24.58       16.17     25.52 o 
 -10   6   1        0.31       -2.34     19.88 o 
  -9   6   1      396.40      362.23     40.49 o 
  -8   6   1      186.68      203.94     31.69 o 
  -7   6   1        7.04       -5.00     15.54 o 
  -6   6   1      410.71      413.34     34.71 o 
  -5   6   1     1411.73     1417.14     34.76 o 
  -4   6   1        0.70       -6.90      8.47 o 
  -3   6   1      629.35      645.64     27.23 o 
  -2   6   1      146.57      171.60     17.14 o 
  -1   6   1      146.16      156.10     16.99 o 
   0   6   1     2539.12     2436.09     75.10 o 
   1   6   1      744.32      719.98     34.49 o 
   2   6   1      218.26      204.18     22.99 o 
   3   6   1      149.73      144.69     21.86 o 
   4   6   1       26.28       35.79     16.95 o 
   5   6   1      209.40      254.73     29.17 o 
   6   6   1       25.21       33.31     27.50 o 
 -11   7   1      665.50      746.72     77.10 o 
 -10   7   1        7.95       25.05     32.45 o 
  -9   7   1      231.43      227.75     45.88 o 
  -8   7   1       44.81       69.08     31.37 o 
  -7   7   1      225.83      300.22     42.63 o 
  -6   7   1     1688.36     1663.57     77.61 o 
  -5   7   1        7.16        4.25     12.09 o 
  -4   7   1        1.30        7.85     11.31 o 
  -3   7   1      290.01      303.69     22.78 o 
  -2   7   1     1619.88     1653.84     44.49 o 
  -1   7   1      281.26      269.30     22.15 o 
   0   7   1      126.45      112.43     19.94 o 
   1   7   1      749.68      692.22     37.84 o 
   2   7   1        3.97        2.72     14.42 o 
   3   7   1      810.62      876.59     44.56 o 
   4   7   1       39.34       47.72     19.58 o 
   5   7   1      156.79      148.58     38.34 o 
 -11   8   1      133.22      176.81     50.11 o 
 -10   8   1      383.44      342.70     56.88 o 
  -9   8   1      311.40      287.01     50.02 o 
  -8   8   1      158.00      104.54     36.77 o 
  -7   8   1      446.83      487.70     53.21 o 
  -6   8   1      145.15      157.01     35.94 o 
  -5   8   1     1686.29     1800.20     50.05 o 
  -4   8   1        1.00        4.02     13.38 o 
  -3   8   1       27.93       20.33     14.01 o 
  -2   8   1      110.84       83.94     18.07 o 
  -1   8   1      794.58      783.14     40.58 o 
   0   8   1      796.52      908.72     44.80 o 
   1   8   1      155.31      100.24     28.88 o 
   2   8   1        6.02       13.34     16.19 o 
   3   8   1       37.46       30.22     19.36 o 
   4   8   1      754.73      879.35     66.79 o 
 -11   9   1       15.99       14.65     36.68 o 
 -10   9   1      450.17      494.27     65.55 o 
  -9   9   1        5.48        2.87     31.35 o 
  -8   9   1      194.33      143.41     41.44 o 
  -7   9   1      121.45      172.35     40.34 o 
  -6   9   1      286.67      250.94     44.18 o 
  -5   9   1     1294.72     1410.28     48.93 o 
  -4   9   1      318.76      331.90     29.03 o 
  -3   9   1      545.78      550.79     39.21 o 
  -2   9   1      959.17      993.94     69.77 o 
  -1   9   1      259.44      241.60     35.49 o 
   0   9   1      277.61      331.14     40.74 o 
   1   9   1      592.33      593.58     49.56 o 
   2   9   1       35.64       12.05     29.84 o 
   3   9   1        0.23       17.09     34.46 o 
 -10  10   1       74.88      176.84     73.75 o 
  -9  10   1       18.53       30.01     53.45 o 
  -8  10   1       32.48        3.38     41.94 o 
  -7  10   1      667.04      800.67    105.66 o 
  -6  10   1        2.27        5.66     39.90 o 
  -5  10   1      229.18      204.58     42.83 o 
  -4  10   1      264.37      311.47     40.77 o 
  -3  10   1       50.50       66.28     28.55 o 
  -2  10   1      143.33      179.04     35.58 o 
  -1  10   1      176.32      259.01     41.10 o 
   1  10   1      114.08       99.58     41.89 o 
  -8  11   1      197.89      215.58     73.99 o 
  -7  11   1        0.87      -27.41     44.47 o 
  -6  11   1      577.95      622.57     97.71 o 
  -4  11   1      147.29      118.63     35.81 o 
  -3  11   1       83.11       85.50     32.36 o 
  -2  11   1       80.51      100.04     55.38 o 
   1 -12   2       64.54       75.18     50.01 o 
   2 -12   2      350.85      437.76     71.46 o 
   3 -12   2       52.93       50.66     29.64 o 
   4 -12   2      181.03      208.78     35.61 o 
   5 -12   2      328.63      317.52     40.18 o 
   6 -12   2      155.72      226.87     75.86 o 
   7 -12   2      884.73      853.56    118.86 o 
   8 -12   2        2.51       17.70     53.31 o 
  -1 -11   2       14.18       52.35     43.39 o 
   0 -11   2        0.23       26.45     39.97 o 
   1 -11   2       83.05      127.61     33.45 o 
   2 -11   2     1140.84     1249.62     68.26 o 
   3 -11   2       29.59       38.09     22.27 o 
   4 -11   2      118.56      107.92     28.50 o 
   5 -11   2       24.89       16.45     22.33 o 
   6 -11   2      543.32      516.66     92.29 o 
   7 -11   2      528.19      670.73    102.42 o 
   8 -11   2      177.69       80.05     60.52 o 
   9 -11   2      181.62      222.37     76.04 o 
  -3 -10   2        1.23      -31.84     39.32 o 
  -2 -10   2        8.69       28.16     41.11 o 
  -1 -10   2      197.29      220.16     36.38 o 
   0 -10   2      353.61      320.69     39.45 o 
   1 -10   2       65.79       88.11     23.57 o 
   2 -10   2      253.13      286.56     32.83 o 
   3 -10   2      619.36      689.74     44.65 o 
   4 -10   2        0.97       -2.53     18.84 o 
   5 -10   2      850.63      844.28     47.89 o 
   6 -10   2       15.53       35.57     47.29 o 
   7 -10   2       56.04       32.12     47.39 o 
   8 -10   2      916.89      907.64    110.55 o 
   9 -10   2       10.46      -40.32     42.29 o 
  10 -10   2       90.40       62.98     59.15 o 
  -3  -9   2      470.44      557.15     45.66 o 
  -2  -9   2        0.09       -2.92     18.96 o 
  -1  -9   2       55.48       51.66     23.98 o 
   0  -9   2        0.17      -21.14     14.09 o 
   1  -9   2      531.04      526.81     36.56 o 
   2  -9   2      527.67      528.78     36.49 o 
   3  -9   2        7.23       10.41     16.39 o 
   4  -9   2       53.93       41.84     19.46 o 
   5  -9   2      245.58      258.73     29.85 o 
   6  -9   2      499.43      588.69     45.07 o 
   7  -9   2      132.40      147.18     58.37 o 
   8  -9   2       26.14       32.30     43.77 o 
   9  -9   2        1.21       15.83     44.47 o 
  10  -9   2      128.38       82.19     61.40 o 
  -5  -8   2       12.99       26.67     19.26 o 
  -4  -8   2      326.45      343.89     34.37 o 
  -3  -8   2      424.04      438.52     37.36 o 
  -2  -8   2      167.51      217.29     34.62 o 
  -1  -8   2      775.30      828.43     56.42 o 
   0  -8   2      316.72      364.04     29.21 o 
   1  -8   2      231.60      213.21     25.09 o 
   2  -8   2      170.78      174.32     23.24 o 
   3  -8   2     2153.38     1987.19     72.50 o 
   4  -8   2       55.18       61.43     18.11 o 
   5  -8   2       55.28       71.91     21.44 o 
   6  -8   2       66.58       43.06     21.47 o 
   7  -8   2      381.27      386.30     72.27 o 
   8  -8   2     1100.60     1235.84    114.63 o 
   9  -8   2       33.02       45.32     47.22 o 
  10  -8   2      222.11      239.93     73.47 o 
  11  -8   2       13.67       11.61     47.61 o 
  -6  -7   2      128.50      123.31     22.44 o 
  -5  -7   2        6.71       12.84     18.40 o 
  -4  -7   2       24.64       32.20     14.79 o 
  -3  -7   2        0.92       -4.07     12.30 o 
  -2  -7   2     1462.19     1470.34     44.58 o 
  -1  -7   2      123.79      116.70     15.86 o 
   0  -7   2      853.48      794.22     29.59 o 
   1  -7   2      700.71      653.19     27.39 o 
   2  -7   2      127.17      125.62     15.41 o 
   3  -7   2     1612.09     1563.63     39.64 o 
   4  -7   2      658.64      681.48     28.95 o 
   5  -7   2     3818.19     3755.21     63.10 o 
   6  -7   2      444.17      467.14     30.21 o 
   7  -7   2       99.11       34.37     31.65 o 
   8  -7   2      407.20      402.95     49.24 o 
   9  -7   2      350.84      326.34     40.35 o 
  10  -7   2      160.90      172.30     44.75 o 
  11  -7   2       24.84       52.96     34.77 o 
  -7  -6   2       16.14       23.00     15.44 o 
  -6  -6   2      187.90      206.55     21.09 o 
  -5  -6   2      339.95      361.93     27.52 o 
  -4  -6   2     1469.18     1443.27     43.80 o 
  -3  -6   2      155.17      148.90     15.57 o 
  -2  -6   2      638.63      611.81     25.12 o 
  -1  -6   2       38.72       42.38     10.94 o 
   0  -6   2     1738.70     1649.79     51.58 o 
   1  -6   2     1816.62     1751.26     42.75 o 
   2  -6   2       57.86       52.67     11.17 o 
   3  -6   2     3009.26     2946.18     59.19 o 
   4  -6   2     2107.72     2068.47     39.72 o 
   5  -6   2      182.22      169.28     15.68 o 
   6  -6   2        6.91       15.17     11.50 o 
   7  -6   2     1879.90     1738.70     67.36 o 
   8  -6   2      471.36      529.43     42.35 o 
   9  -6   2      179.46      234.36     34.68 o 
  10  -6   2        3.64        5.12     23.38 o 
  11  -6   2       56.05       62.80     29.43 o 
  -8  -5   2       15.48       32.69     46.20 o 
  -7  -5   2     1206.01     1240.65     40.20 o 
  -6  -5   2      265.18      323.61     38.27 o 
  -5  -5   2      192.64      262.69     34.16 o 
  -4  -5   2       16.10       11.04     14.30 o 
  -3  -5   2     1366.18     1416.29     44.28 o 
  -2  -5   2     8083.68     7641.39    215.00 o 
  -1  -5   2      177.58      173.11     11.68 o 
   0  -5   2     2402.52     2262.90     39.05 o 
   1  -5   2      588.16      591.20     25.45 o 
   2  -5   2     4644.52     4553.56     52.97 o 
   3  -5   2     1281.88     1234.16     28.29 o 
   4  -5   2     1630.41     1600.83     38.93 o 
   5  -5   2     3190.17     3294.61     49.24 o 
   6  -5   2      563.79      556.36     26.34 o 
   7  -5   2     2079.30     1935.22     65.40 o 
   8  -5   2      149.54      196.36     30.16 o 
   9  -5   2      676.84      712.16     49.45 o 
  10  -5   2       81.91       58.77     27.11 o 
  11  -5   2        0.29        1.64     25.13 o 
  -9  -4   2       17.86       14.81     45.14 o 
  -8  -4   2       64.83       64.74     49.96 o 
  -7  -4   2      231.30      196.47     58.94 o 
  -6  -4   2      236.82      268.51     27.33 o 
  -5  -4   2     1685.41     1711.10     60.17 o 
  -4  -4   2      644.03      621.82     31.28 o 
  -3  -4   2      121.98      105.79     15.86 o 
  -2  -4   2      733.21      769.19     29.13 o 
  -1  -4   2     5724.98     5355.40    147.33 o 
   0  -4   2      747.02      717.57     17.85 o 
   1  -4   2        5.12        3.52      4.98 o 
   2  -4   2        6.57       15.41      6.52 o 
   3  -4   2       49.32       87.08     10.02 o 
   4  -4   2     5516.61     5371.55     96.67 o 
   5  -4   2     1118.41     1226.47     40.97 o 
   6  -4   2     1078.11     1047.44     32.13 o 
   7  -4   2       48.91       82.42     21.10 o 
   8  -4   2      330.71      308.50     34.59 o 
   9  -4   2      416.07      479.70     48.10 o 
  10  -4   2       55.93       83.05     27.05 o 
  11  -4   2       67.00       33.60     48.45 o 
  -9  -3   2        1.00      -12.65     19.56 o 
  -8  -3   2       26.36      -22.52     38.88 o 
  -7  -3   2      618.15      681.49     56.32 o 
  -6  -3   2      173.92      176.77     22.20 o 
  -5  -3   2       28.09       18.62     13.23 o 
  -4  -3   2      965.13      959.18     38.24 o 
  -3  -3   2     1013.75     1058.48     33.56 o 
  -2  -3   2     1564.54     1575.55     35.75 o 
  -1  -3   2     1160.14     1106.88     37.14 o 
   0  -3   2       42.07       46.19      7.11 o 
   1  -3   2      375.25      364.16     13.56 o 
   2  -3   2       14.75       21.56      6.46 o 
   3  -3   2      907.44      938.44     21.99 o 
   4  -3   2       89.60       92.89     11.60 o 
   5  -3   2      274.44      267.52     16.56 o 
   6  -3   2      780.02      800.79     33.21 o 
   7  -3   2      133.60      144.66     19.10 o 
   8  -3   2       90.97       56.20     21.65 o 
   9  -3   2      310.96      247.69     34.07 o 
  10  -3   2      348.44      368.98     52.48 o 
  11  -3   2       13.67      -26.21     48.59 o 
  -9  -2   2      117.54      122.18     27.87 o 
  -8  -2   2      383.18      497.17     38.61 o 
  -7  -2   2       26.18       11.13     22.09 o 
  -6  -2   2     1616.03     1664.52     44.13 o 
  -5  -2   2     1005.12      995.38    112.26 o 
  -4  -2   2     1533.92     1524.31     72.77 o 
  -3  -2   2      677.22      672.30     24.66 o 
  -2  -2   2        2.83       16.91      7.70 o 
  -1  -2   2     9195.11     9134.52    124.10 o 
   0  -2   2       55.57       49.98      5.75 o 
   1  -2   2       21.04       12.22      8.81 o 
   2  -2   2      201.67      194.63     12.12 o 
   3  -2   2     1851.70     1884.34     42.61 o 
   4  -2   2     3226.82     3176.44     43.26 o 
   5  -2   2      523.73      558.28     25.43 o 
   6  -2   2       70.93       84.60     15.97 o 
   7  -2   2        8.51       22.60     15.03 o 
   8  -2   2      532.05      570.01     48.18 o 
   9  -2   2      615.62      613.48     56.24 o 
  10  -2   2      196.72      172.61     40.76 o 
 -10  -1   2      222.33      229.39     37.77 o 
  -9  -1   2        5.56       12.06     17.37 o 
  -8  -1   2        0.52        1.22     14.81 o 
  -7  -1   2      189.97      211.17     22.57 o 
  -6  -1   2     4856.88     4880.89    103.35 o 
  -5  -1   2      804.91      856.47     22.86 o 
  -4  -1   2     5938.00     6085.25    186.64 o 
  -3  -1   2      208.97      186.17     12.96 o 
  -2  -1   2     2131.26     2180.94     31.13 o 
  -1  -1   2    13271.37    14370.06    206.21 o 
   0  -1   2    10581.85    10682.16    663.76 o 
   1  -1   2    10296.36    10607.64    347.73 o 
   2  -1   2      391.89      464.00     73.02 o 
   3  -1   2     3421.39     3482.73     55.93 o 
   4  -1   2      632.68      576.47     31.89 o 
   5  -1   2     4698.69     4647.25    131.28 o 
   6  -1   2      246.21      234.21     26.16 o 
   7  -1   2      168.70      176.32     27.85 o 
   8  -1   2      617.46      618.46     52.40 o 
   9  -1   2       51.16       62.40     28.41 o 
  10  -1   2      690.49      513.56     94.12 o 
 -11   0   2        0.61      -37.16     35.99 o 
 -10   0   2      106.34      101.27     26.47 o 
  -9   0   2      302.28      291.93     32.73 o 
  -8   0   2      202.52      190.51     25.86 o 
  -7   0   2        6.16        2.84     12.60 o 
  -6   0   2      423.55      425.45     19.17 o 
  -5   0   2     3979.51     4094.00    102.23 o 
  -4   0   2     2655.20     2683.67     47.65 o 
  -3   0   2      272.98      283.37      9.70 o 
  -2   0   2     5721.64     6099.95    103.21 o 
  -1   0   2     6753.35     7364.51    110.37 o 
   0   0   2    29938.76    33050.63    204.63 o 
   1   0   2      324.95      297.32     11.67 o 
   2   0   2      587.18      605.13     18.28 o 
   3   0   2      127.95      119.38     11.06 o 
   4   0   2        1.05       -2.35      8.04 o 
   5   0   2     1223.36     1212.56     38.34 o 
   6   0   2        6.08        7.56     18.30 o 
   7   0   2      105.20      118.37     32.27 o 
   8   0   2      419.85      368.92     75.19 o 
   9   0   2      141.66      133.42     35.18 o 
  10   0   2       51.01       42.50     54.15 o 
 -11   1   2      889.67      844.76     77.01 o 
 -10   1   2      164.57      166.50     30.21 o 
  -9   1   2        2.43       -2.52     16.18 o 
  -8   1   2        2.44        6.29     15.07 o 
  -7   1   2      359.57      364.45     29.66 o 
  -6   1   2     5617.05     5520.67    105.35 o 
  -5   1   2        0.03        0.94      8.46 o 
  -4   1   2      546.56      537.18     21.35 o 
  -3   1   2       81.87       66.11      8.22 o 
  -2   1   2     5279.03     5546.69     88.55 o 
  -1   1   2     1681.36     1748.25     33.27 o 
   0   1   2     1233.96     1277.29     76.92 o 
   1   1   2      684.36      697.39     34.63 o 
   2   1   2     1197.70     1196.13     38.50 o 
   3   1   2     1742.77     1653.61     46.63 o 
   4   1   2       38.30       59.99     10.43 o 
   5   1   2     3099.85     3015.43    134.18 o 
   6   1   2      346.64      328.56     33.55 o 
   7   1   2        0.02       20.53     20.29 o 
   8   1   2      226.60      199.22     65.66 o 
   9   1   2       19.73       27.02     46.37 o 
 -11   2   2       12.37       15.23     31.35 o 
 -10   2   2      440.46      423.93     41.78 o 
  -9   2   2     1087.82     1020.81     53.02 o 
  -8   2   2        3.78       -8.25     14.71 o 
  -7   2   2      467.01      432.89     32.46 o 
  -6   2   2      163.12      183.45     22.36 o 
  -5   2   2     7343.11     7180.67    160.31 o 
  -4   2   2      644.01      594.49     25.79 o 
  -3   2   2      152.04      167.39      9.21 o 
  -2   2   2      683.94      734.17     19.57 o 
  -1   2   2      286.22      315.38     12.83 o 
   0   2   2     2900.06     2751.70     87.96 o 
   1   2   2      168.12      179.35     12.45 o 
   2   2   2     1383.87     1351.27     57.07 o 
   3   2   2      168.16      191.23     12.34 o 
   4   2   2     1003.70     1020.61     35.92 o 
   5   2   2      653.96      650.00     50.01 o 
   6   2   2      664.53      682.50     46.70 o 
   7   2   2       80.84      102.40     28.25 o 
   8   2   2       48.74       52.85     51.62 o 
   9   2   2      188.21      107.38     60.62 o 
 -12   3   2       12.55       14.42     35.27 o 
 -11   3   2      317.68      309.52     41.85 o 
 -10   3   2      680.34      622.17     49.14 o 
  -9   3   2      200.31      173.78     29.76 o 
  -8   3   2      713.58      687.39     43.69 o 
  -7   3   2      378.41      363.79     31.64 o 
  -6   3   2      836.52      899.77     48.31 o 
  -5   3   2      398.16      362.87     22.71 o 
  -4   3   2     1467.24     1462.00     36.90 o 
  -3   3   2     4563.76     4830.11    100.81 o 
  -2   3   2     1819.87     1905.29     44.59 o 
  -1   3   2      230.95      246.83     15.45 o 
   0   3   2      233.36      249.26     12.07 o 
   1   3   2     3106.08     3118.11     52.48 o 
   2   3   2     3268.45     3164.96     59.17 o 
   3   3   2        4.12        6.66     10.71 o 
   4   3   2      221.38      210.29     25.14 o 
   5   3   2       17.88        5.32     13.24 o 
   6   3   2     1254.65     1335.14    112.06 o 
   7   3   2       87.83      115.11     31.44 o 
   8   3   2       27.62       29.73     49.15 o 
 -12   4   2       30.07       43.66     38.98 o 
 -11   4   2       20.77       40.41     25.73 o 
 -10   4   2      508.15      443.61     44.36 o 
  -9   4   2       54.01       39.68     21.48 o 
  -8   4   2      264.52      261.44     31.79 o 
  -7   4   2      121.28       92.56     22.46 o 
  -6   4   2        0.16       -8.51     12.79 o 
  -5   4   2     6389.26     6699.71     71.05 o 
  -4   4   2      704.72      753.15     24.55 o 
  -3   4   2      579.50      602.33     21.19 o 
  -2   4   2      138.87      143.24     12.36 o 
  -1   4   2       34.19       28.82     23.26 o 
   0   4   2     1299.56     1220.91     27.64 o 
   1   4   2     1109.02     1071.90     31.94 o 
   2   4   2       16.32       11.96     11.43 o 
   3   4   2      850.85      813.84     48.95 o 
   4   4   2      486.13      469.84     31.32 o 
   5   4   2       24.36       14.41     15.92 o 
   6   4   2        2.51        1.74     15.76 o 
   7   4   2       57.30       68.40     30.31 o 
 -12   5   2        1.87       29.99     36.49 o 
 -11   5   2       54.85       39.56     26.47 o 
 -10   5   2     1871.16     1774.41     77.26 o 
  -9   5   2      258.61      275.42     36.91 o 
  -8   5   2     1401.46     1348.99     60.59 o 
  -7   5   2      204.45      226.45     29.24 o 
  -6   5   2      108.38      136.08     24.45 o 
  -5   5   2     3649.90     3708.34     86.28 o 
  -4   5   2     4158.41     4182.42     83.40 o 
  -3   5   2     1534.45     1511.30     33.65 o 
  -2   5   2     2272.15     2277.62     62.18 o 
  -1   5   2     3880.66     3952.81    102.48 o 
   0   5   2     1310.62     1252.86     40.84 o 
   1   5   2     3895.36     3656.62    121.82 o 
   2   5   2       35.94       49.42     15.53 o 
   3   5   2     1227.57     1304.75     47.75 o 
   4   5   2      117.96      121.92     22.18 o 
   5   5   2       79.57      112.40     22.81 o 
   6   5   2      556.64      665.41     43.56 o 
   7   5   2       33.34       41.41     31.96 o 
 -12   6   2        0.39      -23.75     30.49 o 
 -11   6   2       24.82       44.43     27.97 o 
 -10   6   2        3.90       -2.89     20.93 o 
  -9   6   2      866.55      794.76     53.06 o 
  -8   6   2     1169.81     1098.75     56.52 o 
  -7   6   2      228.34      196.38     29.40 o 
  -6   6   2      171.39      156.23     26.07 o 
  -5   6   2       31.59       39.81     11.66 o 
  -4   6   2     5606.59     5604.52    106.24 o 
  -3   6   2      464.39      509.83     29.26 o 
  -2   6   2      727.64      721.57     29.57 o 
  -1   6   2       68.68       69.34     14.47 o 
   0   6   2      495.15      403.96     38.30 o 
   1   6   2     1779.95     1711.02     53.55 o 
   2   6   2       22.14        7.75     14.14 o 
   3   6   2       77.27      101.86     21.87 o 
   4   6   2      485.59      449.82     35.77 o 
   5   6   2      200.49      205.75     29.95 o 
   6   6   2       84.25      115.84     36.27 o 
 -11   7   2       46.75       29.37     63.12 o 
 -10   7   2      455.34      414.07     58.84 o 
  -9   7   2      109.16       98.47     36.27 o 
  -8   7   2       72.70       56.83     31.68 o 
  -7   7   2     1279.11     1325.80     75.40 o 
  -6   7   2      445.68      471.03     48.70 o 
  -5   7   2      196.86      198.86     20.89 o 
  -4   7   2        0.21        8.76     12.65 o 
  -3   7   2      656.01      700.49     32.03 o 
  -2   7   2      934.27      897.47     35.46 o 
  -1   7   2      412.22      414.42     31.75 o 
   0   7   2      299.62      327.00     30.02 o 
   1   7   2       24.78       47.51     18.52 o 
   2   7   2     1079.92     1059.03     52.22 o 
   3   7   2       79.13       66.62     21.78 o 
   4   7   2        0.51        3.27     18.24 o 
   5   7   2        7.61       10.87     28.88 o 
 -11   8   2      115.38       97.41     43.14 o 
 -10   8   2        1.03      -15.08     30.28 o 
  -9   8   2      879.99      906.74     74.49 o 
  -8   8   2        1.14       12.91     28.58 o 
  -7   8   2       17.52       28.22     27.33 o 
  -6   8   2      165.89      172.86     38.64 o 
  -5   8   2      596.10      565.68     43.37 o 
  -4   8   2     1034.89     1105.85     41.49 o 
  -3   8   2       24.87       35.86     16.11 o 
  -2   8   2      248.27      234.27     28.03 o 
  -1   8   2      162.72      176.09     40.55 o 
   0   8   2      453.94      446.90     36.11 o 
   1   8   2      174.19      236.53     30.02 o 
   2   8   2       13.67       26.80     20.09 o 
   3   8   2       74.03       74.70     31.64 o 
   4   8   2        4.96       16.82     28.79 o 
 -10   9   2       10.42       -1.06     33.33 o 
  -9   9   2      264.59      317.19     54.52 o 
  -8   9   2       68.49       94.02     36.81 o 
  -7   9   2     1193.79     1144.22     76.72 o 
  -6   9   2      254.96      268.01     45.52 o 
  -5   9   2      665.36      679.44     48.93 o 
  -4   9   2      296.52      330.41     29.38 o 
  -3   9   2     1497.75     1519.26     58.92 o 
  -2   9   2      623.68      634.74     74.64 o 
  -1   9   2       25.71       26.74     19.08 o 
   0   9   2       46.51       38.17     21.31 o 
   1   9   2      157.71      164.96     29.80 o 
   2   9   2      943.56      998.15     85.15 o 
  -9  10   2       64.34       40.08     55.06 o 
  -8  10   2      490.13      457.58     90.14 o 
  -7  10   2      153.88      249.01     71.57 o 
  -6  10   2       45.29       84.02     52.18 o 
  -4  10   2       20.81       43.45     26.50 o 
  -3  10   2      521.09      553.33     52.27 o 
  -2  10   2        2.85       38.07     36.80 o 
  -1  10   2      514.25      594.30     53.32 o 
   0  10   2       14.70       41.61     34.01 o 
  -8  11   2      116.59      184.41     71.46 o 
  -7  11   2       84.35       26.21     53.66 o 
  -4  11   2       71.81       26.78     43.88 o 
  -2  11   2       58.08      106.64     42.42 o 
   1 -12   3       21.93       34.52     43.44 o 
   2 -12   3        1.84      -13.43     36.49 o 
   3 -12   3      407.15      483.64     45.45 o 
   4 -12   3        0.20      -24.37     21.35 o 
   5 -12   3       55.19       56.96     27.92 o 
   6 -12   3       11.19      -34.06     47.92 o 
   7 -12   3       87.18      106.68     63.47 o 
   8 -12   3      175.06      277.05     86.34 o 
  -2 -11   3      208.71      283.93     63.28 o 
  -1 -11   3       23.61        9.95     41.54 o 
   0 -11   3      897.66      886.61     59.75 o 
   1 -11   3       21.55       31.62     20.57 o 
   2 -11   3      207.78      211.52     32.36 o 
   3 -11   3      221.14      272.58     37.48 o 
   4 -11   3      240.06      239.42     34.42 o 
   5 -11   3      998.24      967.78     53.22 o 
   6 -11   3       85.27       59.39     54.29 o 
   7 -11   3      214.56      158.09     68.36 o 
   8 -11   3        0.27       14.29     50.74 o 
   9 -11   3      539.30      606.73    107.53 o 
  -3 -10   3       32.39       29.70     43.23 o 
  -2 -10   3        0.14       14.33     21.55 o 
  -1 -10   3      450.76      500.71     45.34 o 
   0 -10   3      765.02      802.73     46.32 o 
   1 -10   3      428.93      392.65     36.34 o 
   2 -10   3       61.50       58.74     21.86 o 
   3 -10   3      109.90      104.45     26.02 o 
   4 -10   3     1968.87     1973.81     87.65 o 
   5 -10   3      411.06      441.86     42.97 o 
   6 -10   3      523.42      640.65     52.76 o 
   7 -10   3      179.57      181.87     66.89 o 
   8 -10   3        0.67       14.07     43.56 o 
   9 -10   3      638.81      595.19    101.97 o 
  10 -10   3        0.92        0.35     49.54 o 
  -4  -9   3      147.17      191.44     30.91 o 
  -3  -9   3        2.33        8.33     19.83 o 
  -2  -9   3       78.48       64.76     23.34 o 
  -1  -9   3      103.76      105.62     21.93 o 
   0  -9   3      143.71      145.07     23.32 o 
   1  -9   3     1447.83     1457.18     80.10 o 
   2  -9   3        2.85       20.31     17.48 o 
   3  -9   3        3.48        7.23     15.99 o 
   4  -9   3       12.15       35.43     18.90 o 
   5  -9   3      152.42      168.76     26.71 o 
   6  -9   3     1472.81     1487.93     66.53 o 
   7  -9   3      223.68      185.81     62.28 o 
   8  -9   3        0.18      -11.79     37.09 o 
   9  -9   3      372.97      278.21     79.38 o 
  10  -9   3      402.87      490.97     96.20 o 
  -6  -8   3       73.69       98.90     41.39 o 
  -5  -8   3      500.28      585.58     46.25 o 
  -4  -8   3       16.28       13.62     17.38 o 
  -3  -8   3      162.75      132.82     24.35 o 
  -2  -8   3      105.21       99.53     20.11 o 
  -1  -8   3     1335.83     1339.32     61.77 o 
   0  -8   3      398.98      381.07     29.50 o 
   1  -8   3        2.01        1.09     12.81 o 
   2  -8   3      279.29      268.21     26.55 o 
   3  -8   3       19.04       16.82     13.85 o 
   4  -8   3     2615.65     2543.35     84.54 o 
   5  -8   3       51.56       31.16     17.63 o 
   6  -8   3        1.01       -7.74     17.26 o 
   7  -8   3      287.79      305.62     69.60 o 
   8  -8   3       62.09       74.06     50.67 o 
   9  -8   3      764.00      716.58    100.38 o 
  10  -8   3        6.92       16.47     49.47 o 
  11  -8   3       38.66        8.23     48.63 o 
  -6  -7   3      412.49      519.51     61.61 o 
  -5  -7   3      183.25      181.46     27.88 o 
  -4  -7   3      991.84     1140.17     58.56 o 
  -3  -7   3       55.02       60.83     15.39 o 
  -2  -7   3       63.48       57.61     15.27 o 
  -1  -7   3      887.68      887.71     36.59 o 
   0  -7   3      459.70      399.49     27.04 o 
   1  -7   3     4685.31     4312.46    106.34 o 
   2  -7   3        9.51        4.80     12.10 o 
   3  -7   3     1109.57     1023.83     40.31 o 
   4  -7   3       44.18       56.99     16.96 o 
   5  -7   3     1939.67     1913.49     54.76 o 
   6  -7   3     2764.77     2691.71     63.37 o 
   7  -7   3      407.76      402.62     45.26 o 
   8  -7   3       47.83       58.73     29.83 o 
   9  -7   3       53.39       36.41     30.71 o 
  10  -7   3      876.90      943.20    122.97 o 
  11  -7   3      119.02      124.47     44.00 o 
  -8  -6   3        6.71        3.91     44.05 o 
  -7  -6   3        1.06        0.14     38.14 o 
  -6  -6   3      143.58      123.82     53.38 o 
  -5  -6   3        1.03       13.60     21.31 o 
  -4  -6   3     1058.99     1016.16     44.09 o 
  -3  -6   3       11.12        9.16      8.99 o 
  -2  -6   3       26.42       31.61     10.25 o 
  -1  -6   3     3588.55     3431.02     74.67 o 
   0  -6   3     2172.64     2061.11     44.50 o 
   1  -6   3     1012.87      966.29     38.54 o 
   2  -6   3     2832.48     2747.35     45.73 o 
   3  -6   3      210.19      218.10     15.27 o 
   4  -6   3     1192.09     1155.96     31.06 o 
   5  -6   3     1438.31     1384.04     35.53 o 
   6  -6   3      135.99      139.80     18.40 o 
   7  -6   3     1397.81     1343.78     57.86 o 
   8  -6   3       95.95      107.28     26.90 o 
   9  -6   3       21.19        4.54     21.37 o 
  10  -6   3       52.22       77.51     28.70 o 
  11  -6   3      177.97      189.19     40.53 o 
  -8  -5   3       41.38       25.51     44.33 o 
  -7  -5   3        1.76       26.78     41.17 o 
  -6  -5   3     1218.68     1239.15     71.19 o 
  -5  -5   3        4.03      -16.01     14.26 o 
  -4  -5   3      324.36      337.74     32.40 o 
  -3  -5   3     1463.23     1424.40     44.02 o 
  -2  -5   3      189.02      163.90     10.72 o 
  -1  -5   3      957.58      919.60     26.13 o 
   0  -5   3     2672.91     2542.07     64.70 o 
   1  -5   3     1300.64     1228.04     29.86 o 
   2  -5   3     1445.68     1416.43     28.53 o 
   3  -5   3      826.50      804.06     23.82 o 
   4  -5   3     1874.32     1957.77     37.55 o 
   5  -5   3     5613.57     5539.78     89.51 o 
   6  -5   3       44.41       30.86     12.67 o 
   7  -5   3      257.85      255.41     24.28 o 
   8  -5   3       63.45       46.33     21.94 o 
   9  -5   3       36.57        6.43     21.70 o 
  10  -5   3      350.38      358.05     43.22 o 
  11  -5   3       45.43       43.31     48.27 o 
  -9  -4   3      539.32      588.68     42.62 o 
  -8  -4   3        0.00       21.22     40.11 o 
  -7  -4   3      192.49      198.83     39.08 o 
  -6  -4   3       61.59       74.22     19.87 o 
  -5  -4   3      901.39      906.12     39.12 o 
  -4  -4   3     2687.43     2625.00     68.05 o 
  -3  -4   3       64.36       59.08     13.96 o 
  -2  -4   3        8.43        0.95      5.41 o 
  -1  -4   3      647.39      618.00     19.93 o 
   0  -4   3    10562.55     9780.03    397.28 o 
   1  -4   3     2997.04     2911.38     85.14 o 
   2  -4   3     1431.61     1398.08     32.15 o 
   3  -4   3      718.28      792.46     22.92 o 
   4  -4   3       18.81        9.89      8.53 o 
   5  -4   3     2942.47     2843.92     49.16 o 
   6  -4   3      273.00      295.93     21.08 o 
   7  -4   3       93.02      112.84     17.79 o 
   8  -4   3      961.88      953.77     52.20 o 
   9  -4   3      291.49      267.84     43.03 o 
  10  -4   3       19.78      -13.42     26.74 o 
  11  -4   3      486.90      433.38     92.96 o 
 -10  -3   3      328.27      254.60     78.96 o 
  -9  -3   3      252.65      242.57     35.61 o 
  -8  -3   3      917.86      914.26     39.84 o 
  -7  -3   3       89.71       70.11     28.84 o 
  -6  -3   3      144.09      162.51     31.60 o 
  -5  -3   3      252.70      231.94     21.69 o 
  -4  -3   3      782.97     1137.25    324.85 o 
  -3  -3   3     5558.92     5308.15    134.85 o 
  -2  -3   3       38.09       54.10     11.16 o 
  -1  -3   3      913.68      865.43     25.02 o 
   0  -3   3      204.53      214.67     10.66 o 
   1  -3   3     3764.16     3542.84    145.97 o 
   2  -3   3     2837.29     2771.98     48.82 o 
   3  -3   3        1.11        2.47      7.33 o 
   4  -3   3     1476.43     1534.10     36.20 o 
   5  -3   3       18.17       18.42     12.78 o 
   6  -3   3     3866.16     3879.64    122.41 o 
   7  -3   3      714.75      705.51     34.30 o 
   8  -3   3       29.83       21.73     18.60 o 
   9  -3   3        6.30       13.25     24.86 o 
  10  -3   3       46.27       20.73     29.60 o 
 -10  -2   3       22.83       41.91     49.86 o 
  -9  -2   3       79.83       93.49     22.91 o 
  -8  -2   3      150.71      141.46     22.39 o 
  -7  -2   3      145.21      157.15     29.94 o 
  -6  -2   3      760.79      773.94     19.34 o 
  -5  -2   3     3955.14     4027.65    100.30 o 
  -4  -2   3       96.26      130.94     15.36 o 
  -3  -2   3      118.45      129.87     13.62 o 
  -2  -2   3       22.07       24.45      5.48 o 
  -1  -2   3     1085.56     1101.44     26.14 o 
   0  -2   3     1900.62     1821.48     71.74 o 
   1  -2   3      157.19      129.31     26.46 o 
   2  -2   3      710.02      689.92     31.34 o 
   3  -2   3     1954.61     1907.51     36.72 o 
   4  -2   3      284.86      300.04     19.59 o 
   5  -2   3        0.65       44.03     22.07 o 
   6  -2   3      391.52      398.61     31.08 o 
   7  -2   3      133.01      105.84     20.85 o 
   8  -2   3      544.21      577.67     53.88 o 
   9  -2   3      214.14      199.26     40.40 o 
  10  -2   3        3.61      -11.72     38.99 o 
 -11  -1   3      119.51      140.07     66.64 o 
 -10  -1   3      679.03      673.20     46.28 o 
  -9  -1   3      205.83      214.99     28.69 o 
  -8  -1   3      725.37      739.50     40.12 o 
  -7  -1   3      169.58      160.21     20.84 o 
  -6  -1   3      385.78      404.63     20.25 o 
  -5  -1   3     1627.15     1592.84     27.60 o 
  -4  -1   3     2103.60     2117.30     43.32 o 
  -3  -1   3     3928.89     3797.41     61.52 o 
  -2  -1   3      226.62      247.79     11.85 o 
  -1  -1   3    20968.78    21728.32    557.43 o 
   0  -1   3       69.02       69.03     11.44 o 
   1  -1   3     6976.91     6795.04    455.18 o 
   2  -1   3     1548.23     1555.85     61.74 o 
   3  -1   3        0.68        7.67      8.29 o 
   4  -1   3     1494.16     1606.92     60.15 o 
   5  -1   3       18.66       -1.52     13.42 o 
   6  -1   3     2431.09     2352.02     74.58 o 
   7  -1   3      123.92       80.38     36.37 o 
   8  -1   3      103.86       81.95     47.25 o 
   9  -1   3        0.21       35.33     27.28 o 
  10  -1   3       21.14       31.70     50.46 o 
 -11   0   3        7.68       17.98     33.05 o 
 -10   0   3       17.92       24.54     21.73 o 
  -9   0   3        2.16        1.36     16.96 o 
  -8   0   3     1252.64     1177.52     57.92 o 
  -7   0   3      509.25      514.48     32.60 o 
  -6   0   3     3086.53     2986.05     92.98 o 
  -5   0   3     1083.82     1078.57     26.42 o 
  -4   0   3     5601.19     5790.53     99.62 o 
  -3   0   3       12.14       16.81      5.12 o 
  -2   0   3     2189.15     2183.57     35.54 o 
  -1   0   3     5671.84     5919.25    200.52 o 
   0   0   3        1.45        3.26      6.16 o 
   1   0   3     2611.71     2516.49    100.72 o 
   2   0   3      465.78      438.91     23.54 o 
   3   0   3     8132.89     8176.24    304.61 o 
   4   0   3      152.52      154.30     16.70 o 
   5   0   3      476.49      456.60     37.17 o 
   6   0   3        0.92        8.19     20.73 o 
   7   0   3      500.29      481.25     50.79 o 
   8   0   3     1022.33      941.31    106.72 o 
   9   0   3      118.13       93.38     59.81 o 
 -11   1   3       66.44       98.66     40.12 o 
 -10   1   3      257.18      214.84     32.55 o 
  -9   1   3       38.91       45.54     20.54 o 
  -8   1   3       18.77       10.60     15.49 o 
  -7   1   3     2774.89     2671.97     69.15 o 
  -6   1   3       24.15       21.35     12.93 o 
  -5   1   3      109.69      143.58     15.30 o 
  -4   1   3      169.40      159.26     14.64 o 
  -3   1   3       16.92       28.54      6.54 o 
  -2   1   3     1658.30     1699.10     30.25 o 
  -1   1   3      641.94      707.59     17.16 o 
   0   1   3      281.18      273.00     14.31 o 
   1   1   3     2410.09     2278.25    133.08 o 
   2   1   3      718.75      678.30     26.33 o 
   3   1   3      371.45      369.24     15.29 o 
   4   1   3      711.94      726.40     39.68 o 
   5   1   3       28.80       25.74     17.46 o 
   6   1   3      662.44      656.97     46.88 o 
   7   1   3      384.48      425.79     52.70 o 
   8   1   3       32.90       41.31     45.11 o 
   9   1   3      338.85      289.78     82.97 o 
 -12   2   3       14.54       19.21     35.98 o 
 -11   2   3      108.84      122.11     30.72 o 
 -10   2   3      563.56      506.38     44.37 o 
  -9   2   3      125.43      108.96     25.51 o 
  -8   2   3      354.97      404.75     35.66 o 
  -7   2   3      117.42      117.71     21.62 o 
  -6   2   3       26.28       13.25     13.71 o 
  -5   2   3     1440.90     1485.80     61.71 o 
  -4   2   3     5631.63     5645.18    173.38 o 
  -3   2   3       18.93       14.42      6.54 o 
  -2   2   3     2351.78     2496.19     57.17 o 
  -1   2   3     2239.12     2241.48     44.97 o 
   0   2   3       76.77       80.92      8.12 o 
   1   2   3      907.53      837.63     35.30 o 
   2   2   3      647.91      660.29     24.83 o 
   3   2   3     1278.72     1187.44     66.23 o 
   4   2   3      774.03      728.83     50.48 o 
   5   2   3       16.01       26.45     19.20 o 
   6   2   3        0.41      -13.67     20.83 o 
   7   2   3      258.70      265.00     38.67 o 
   8   2   3        0.28      -14.38     26.69 o 
 -12   3   3      820.11      843.92     83.88 o 
 -11   3   3       64.78       62.32     26.49 o 
 -10   3   3        3.81       20.73     21.53 o 
  -9   3   3       90.04       65.99     23.62 o 
  -8   3   3      513.31      470.66     38.27 o 
  -7   3   3     2662.94     2448.05     71.01 o 
  -6   3   3      191.50      170.26     42.12 o 
  -5   3   3       38.85       24.80     11.64 o 
  -4   3   3       18.93       25.04      7.76 o 
  -3   3   3     8083.05     8490.64    210.02 o 
  -2   3   3     8783.11     8948.30    172.79 o 
  -1   3   3        8.69        5.28      7.35 o 
   0   3   3      266.48      268.47     13.99 o 
   1   3   3      515.38      539.82     23.70 o 
   2   3   3     5873.36     5622.72    210.57 o 
   3   3   3     1146.74     1222.78     42.84 o 
   4   3   3      643.68      622.66     34.75 o 
   5   3   3       94.08       98.98     21.27 o 
   6   3   3       44.67       28.19     22.76 o 
   7   3   3      366.23      420.08     48.64 o 
   8   3   3       19.48        6.14     27.72 o 
 -12   4   3      149.37      152.01     48.79 o 
 -11   4   3      112.24      104.79     30.78 o 
 -10   4   3      721.70      677.14     51.74 o 
  -9   4   3      881.36      794.47     51.23 o 
  -8   4   3       47.08       54.36     22.19 o 
  -7   4   3       89.93       78.05     21.33 o 
  -6   4   3     1851.73     1728.67     77.53 o 
  -5   4   3     1120.91     1214.49     33.84 o 
  -4   4   3      883.76      892.48     24.94 o 
  -3   4   3     3607.20     3712.60     48.78 o 
  -2   4   3      251.66      236.31     15.63 o 
  -1   4   3     9245.10     9121.29    225.16 o 
   0   4   3       63.11       59.30     11.18 o 
   1   4   3      265.96      277.69     32.10 o 
   2   4   3      447.81      406.20     27.89 o 
   3   4   3      273.62      282.70     26.13 o 
   4   4   3     1915.67     1873.44     59.08 o 
   5   4   3       24.76        8.37     17.20 o 
   6   4   3       43.90       58.16     28.18 o 
   7   4   3       10.99        0.08     26.25 o 
 -12   5   3      216.47      199.62     55.05 o 
 -11   5   3      191.73      173.13     36.20 o 
 -10   5   3       21.42       11.55     22.56 o 
  -9   5   3      623.34      573.09     47.58 o 
  -8   5   3      542.67      478.02     41.15 o 
  -7   5   3      645.88      611.99     41.99 o 
  -6   5   3      983.27      952.32     47.66 o 
  -5   5   3      178.33      196.47     21.78 o 
  -4   5   3        0.52        3.61     11.12 o 
  -3   5   3     3737.71     3711.29     72.37 o 
  -2   5   3      160.48      201.16     17.75 o 
  -1   5   3      692.18      716.86     32.35 o 
   0   5   3        0.67       99.89     26.01 o 
   1   5   3        1.18       -5.36     11.30 o 
   2   5   3     2434.22     2348.85     74.20 o 
   3   5   3      290.61      276.30     28.70 o 
   4   5   3        0.39        8.11     15.77 o 
   5   5   3      207.22      262.15     31.78 o 
   6   5   3       36.88       18.80     27.95 o 
 -12   6   3      411.95      514.19     72.65 o 
 -11   6   3       38.59       53.51     28.48 o 
 -10   6   3      164.78      181.20     35.47 o 
  -9   6   3      230.20      227.08     35.78 o 
  -8   6   3     1255.41     1214.94     67.09 o 
  -7   6   3      312.25      285.47     34.19 o 
  -6   6   3     1228.79     1191.53     67.16 o 
  -5   6   3       54.85       78.30     20.79 o 
  -4   6   3       13.49       22.96     16.11 o 
  -3   6   3     1594.24     1548.74     90.78 o 
  -2   6   3      207.55      224.16     20.50 o 
  -1   6   3     2715.22     2687.58     72.08 o 
   0   6   3      137.98      163.59     23.07 o 
   1   6   3        4.65       28.70     15.20 o 
   2   6   3       13.44       25.28     16.79 o 
   3   6   3      449.69      551.47     39.65 o 
   4   6   3      414.71      480.41     39.24 o 
   5   6   3        0.28      -14.13     24.74 o 
 -11   7   3     1047.36     1148.49     90.54 o 
 -10   7   3        6.28       14.60     33.31 o 
  -9   7   3       54.45       86.14     36.25 o 
  -8   7   3        2.86      -10.03     24.95 o 
  -7   7   3      178.47      232.29     42.55 o 
  -6   7   3     1696.18     1752.88     83.74 o 
  -5   7   3        1.93        4.64     17.47 o 
  -4   7   3      125.18      112.09     24.16 o 
  -3   7   3      289.81      321.32     31.97 o 
  -2   7   3      902.53      919.49     42.43 o 
  -1   7   3      813.89      845.25     42.82 o 
   0   7   3      203.99      226.21     27.42 o 
   1   7   3       95.84       62.13     21.12 o 
   2   7   3       87.75       95.80     26.07 o 
   3   7   3      870.09      973.47     51.96 o 
   4   7   3      254.14      353.50     70.03 o 
 -11   8   3       41.24       43.18     39.88 o 
 -10   8   3      142.67      151.26     46.25 o 
  -9   8   3      326.88      282.98     51.31 o 
  -8   8   3      501.70      507.31     59.72 o 
  -7   8   3      148.17      143.22     41.82 o 
  -6   8   3       38.18       30.20     28.05 o 
  -5   8   3      818.28      896.50     63.80 o 
  -4   8   3      270.36      319.05     36.74 o 
  -3   8   3       14.12       13.52     17.10 o 
  -2   8   3        0.59      -15.66     15.03 o 
  -1   8   3        0.81        5.58     16.98 o 
   0   8   3      702.07      762.47     46.49 o 
   1   8   3       36.48       43.59     21.87 o 
   2   8   3       66.17       81.08     31.24 o 
   3   8   3        4.86        0.74     27.21 o 
 -10   9   3       53.13       37.49     36.41 o 
  -9   9   3       39.03       30.37     33.73 o 
  -8   9   3        3.58       16.54     31.41 o 
  -7   9   3      765.92      823.81     70.07 o 
  -6   9   3      560.10      594.17     60.31 o 
  -5   9   3      152.09      141.34     55.38 o 
  -4   9   3       14.18        8.33     16.80 o 
  -3   9   3        9.58        3.42     17.49 o 
  -2   9   3     1160.06     1134.80     53.96 o 
  -1   9   3       32.91       56.50     22.13 o 
   0   9   3        3.02       -3.02     19.46 o 
   1   9   3       16.21       11.08     27.95 o 
  -9  10   3       81.06       95.26     43.71 o 
  -8  10   3       18.82       38.10     35.03 o 
  -7  10   3      713.62      723.48     70.65 o 
  -6  10   3      152.95      109.99     55.66 o 
  -5  10   3      839.36      814.22     97.39 o 
  -4  10   3        8.02       -0.92     22.45 o 
  -3  10   3      203.46      197.86     37.29 o 
  -2  10   3       22.97       20.88     24.80 o 
  -1  10   3      148.52      160.21     82.23 o 
  -4  11   3       74.29       75.00     39.65 o 
   0 -12   4       37.71       43.44     42.48 o 
   1 -12   4       21.34        7.95     41.13 o 
   2 -12   4      275.69      308.13     48.90 o 
   3 -12   4      101.01      110.03     30.29 o 
   4 -12   4      122.46      155.02     37.57 o 
   5 -12   4      272.39      340.35     41.84 o 
   6 -12   4       73.91      131.01     39.50 o 
   7 -12   4      646.28      815.87    119.49 o 
   8 -12   4        0.23        6.16     49.75 o 
  -2 -11   4       20.22       45.78     47.11 o 
  -1 -11   4        2.52      -29.74     35.37 o 
   0 -11   4       34.45       26.70     22.40 o 
   1 -11   4      887.90      912.60     50.21 o 
   2 -11   4       18.97       36.57     22.93 o 
   3 -11   4        1.81        6.10     19.86 o 
   4 -11   4      447.85      419.17     56.50 o 
   5 -11   4      317.24      365.68     40.40 o 
   6 -11   4       29.06       38.71     31.48 o 
   7 -11   4        9.04       -4.33     46.30 o 
   8 -11   4       15.46       41.27     53.90 o 
   9 -11   4      208.12      193.98     76.04 o 
  -3 -10   4      149.10      196.52     55.38 o 
  -2 -10   4      199.00      236.31     34.75 o 
  -1 -10   4       24.59       33.30     19.33 o 
   0 -10   4      718.35      710.17     63.08 o 
   1 -10   4      112.78      101.94     24.54 o 
   2 -10   4     1250.21     1151.32     52.23 o 
   3 -10   4       25.53       18.93     19.96 o 
   4 -10   4       29.20       46.32     22.05 o 
   5 -10   4      584.83      653.50     44.95 o 
   6 -10   4      164.63      142.35     35.87 o 
   7 -10   4      605.80      640.86     98.17 o 
   8 -10   4      153.62      181.59     70.02 o 
   9 -10   4      213.81      265.86     79.69 o 
  10 -10   4        4.55      -43.42     43.63 o 
  -5  -9   4       34.91      112.64     66.08 o 
  -4  -9   4        1.17       31.77     21.55 o 
  -3  -9   4     1157.76     1171.00     58.38 o 
  -2  -9   4      215.16      251.79     28.19 o 
  -1  -9   4      352.92      364.83     36.33 o 
   0  -9   4        4.35        2.17     15.66 o 
   1  -9   4      133.50       86.77     22.11 o 
   2  -9   4      984.51      975.11     81.06 o 
   3  -9   4      443.27      404.68     34.96 o 
   4  -9   4      760.66      738.67     42.48 o 
   5  -9   4      396.84      396.09     48.02 o 
   6  -9   4       48.83       70.74     28.45 o 
   7  -9   4      427.08      405.86     80.19 o 
   8  -9   4      842.31      769.85    103.58 o 
   9  -9   4      226.49      269.20     76.53 o 
  10  -9   4      165.18      134.37     68.58 o 
  -6  -8   4      324.21      358.80     41.08 o 
  -5  -8   4       85.11      141.72     35.36 o 
  -4  -8   4       38.79        9.81     17.11 o 
  -3  -8   4        2.64       -4.45     13.74 o 
  -2  -8   4      312.16      325.23     28.69 o 
  -1  -8   4      556.44      570.13     48.32 o 
   0  -8   4      351.74      337.75     28.34 o 
   1  -8   4       87.91       88.80     19.63 o 
   2  -8   4      117.91      108.07     20.90 o 
   3  -8   4     1023.64     1048.91     46.13 o 
   4  -8   4      182.53      207.43     26.38 o 
   5  -8   4      157.44      132.74     23.31 o 
   6  -8   4      189.06      172.63     31.64 o 
   7  -8   4        1.54       11.68     40.64 o 
   8  -8   4      778.70      932.05    103.80 o 
   9  -8   4        9.30       36.52     44.72 o 
  10  -8   4       54.03       78.22     53.73 o 
  -6  -7   4       12.51        2.72     34.42 o 
  -5  -7   4       74.87      142.54     44.05 o 
  -4  -7   4       51.71       43.79     15.49 o 
  -3  -7   4     1437.11     1400.81     44.38 o 
  -2  -7   4      226.83      221.60     22.08 o 
  -1  -7   4      189.84      172.53     20.31 o 
   0  -7   4     1510.98     1489.00     45.96 o 
   1  -7   4     1012.50     1001.69     39.60 o 
   2  -7   4     3770.32     3478.42    126.09 o 
   3  -7   4      127.93      122.23     19.70 o 
   4  -7   4      423.35      408.54     29.69 o 
   5  -7   4      860.96      759.07     38.51 o 
   6  -7   4      857.65      828.12     47.90 o 
   7  -7   4     1526.37     1566.82     82.79 o 
   8  -7   4      232.42      219.24     61.54 o 
   9  -7   4       83.20       72.69     51.26 o 
  10  -7   4       51.97       73.29     55.66 o 
  -6  -6   4     1001.82     1184.25     78.72 o 
  -5  -6   4      247.82      290.77     30.83 o 
  -4  -6   4      109.04      121.12     22.34 o 
  -3  -6   4      216.86      207.06     16.44 o 
  -2  -6   4     2579.64     2371.76     95.49 o 
  -1  -6   4      527.91      409.98     27.73 o 
   0  -6   4      858.70      807.68     32.99 o 
   1  -6   4     1221.11     1111.25     40.62 o 
   2  -6   4     1986.12     2228.09     68.28 o 
   3  -6   4     9159.29     8880.69    198.97 o 
   4  -6   4       23.87       17.15      9.41 o 
   5  -6   4      226.21      216.60     17.96 o 
   6  -6   4       74.18       67.24     15.85 o 
   7  -6   4     1306.34     1255.27     43.19 o 
   8  -6   4     1371.49     1446.72     67.78 o 
   9  -6   4      135.99      116.81     29.97 o 
  10  -6   4       87.21      119.83     32.25 o 
  11  -6   4        2.05      -32.62     40.04 o 
  -7  -5   4      809.17      852.13     65.88 o 
  -6  -5   4      433.68      458.00     35.34 o 
  -5  -5   4        1.46        9.56     15.49 o 
  -4  -5   4       67.23       79.42     18.32 o 
  -3  -5   4      314.51      285.87     18.43 o 
  -2  -5   4     4190.48     3881.43     96.12 o 
  -1  -5   4      406.71      393.76     16.01 o 
   0  -5   4     6170.28     5825.20    207.63 o 
   1  -5   4     2197.91     2051.75     82.65 o 
   2  -5   4      390.53      355.28     15.09 o 
   3  -5   4     1354.23     1360.64     30.16 o 
   4  -5   4      538.73      513.39     22.16 o 
   5  -5   4     1591.39     1577.76     47.26 o 
   6  -5   4      817.30      811.40     38.89 o 
   7  -5   4      452.77      509.91     32.96 o 
   8  -5   4      133.70      139.01     34.86 o 
   9  -5   4      781.31      781.13     53.25 o 
  10  -5   4        1.98      -12.92     27.29 o 
  -9  -4   4      117.39       88.01     22.65 o 
  -8  -4   4      138.76      127.88     18.40 o 
  -7  -4   4       62.93       34.02     41.87 o 
  -6  -4   4        3.48       -4.55     14.39 o 
  -5  -4   4     1480.84     1528.62     66.99 o 
  -4  -4   4      217.60      206.10     20.71 o 
  -3  -4   4     1241.68     1253.07     38.01 o 
  -2  -4   4     2019.21     1894.78     73.62 o 
  -1  -4   4      600.47      587.86     26.84 o 
   0  -4   4     1043.57     1013.47     47.55 o 
   1  -4   4      841.07      817.56     29.70 o 
   2  -4   4      482.26      447.53     17.47 o 
   3  -4   4     1892.96     1822.66     34.49 o 
   4  -4   4     2387.69     2383.09     41.60 o 
   5  -4   4      113.07      131.70     16.29 o 
   6  -4   4        2.90       15.30     12.36 o 
   7  -4   4      455.61      490.69     30.54 o 
   8  -4   4        1.07       20.15     19.82 o 
   9  -4   4      200.54      248.11     45.25 o 
  10  -4   4        8.96       -7.59     27.57 o 
 -10  -3   4       10.66       -4.50     42.86 o 
  -9  -3   4       91.67       79.40     21.03 o 
  -8  -3   4      161.82      128.15     20.11 o 
  -7  -3   4     1710.25     1761.00     44.26 o 
  -6  -3   4      102.88      142.17     20.76 o 
  -5  -3   4      422.91      438.96     27.33 o 
  -4  -3   4       53.88       78.73     14.65 o 
  -3  -3   4     1263.21     1217.62     23.20 o 
  -2  -3   4     5542.54     5357.82     60.68 o 
  -1  -3   4      350.57      326.54     13.89 o 
   0  -3   4     3896.90     3811.10    218.79 o 
   1  -3   4     1241.90     1242.77     52.36 o 
   2  -3   4     1434.46     1410.66     44.79 o 
   3  -3   4     1393.48     1346.21     30.88 o 
   4  -3   4     2043.91     1991.06     54.00 o 
   5  -3   4      191.32      228.50     20.60 o 
   6  -3   4       13.82        8.03     13.60 o 
   7  -3   4     1123.43     1061.87     43.40 o 
   8  -3   4      384.72      384.86     47.13 o 
   9  -3   4      844.15      953.95     70.89 o 
  10  -3   4        2.45      -41.69     33.67 o 
 -10  -2   4      420.78      465.70     40.45 o 
  -9  -2   4      329.72      318.42     32.03 o 
  -8  -2   4      100.27       98.37     19.81 o 
  -7  -2   4       19.08       22.14     13.32 o 
  -6  -2   4      974.69     1002.74     31.30 o 
  -5  -2   4     2572.39     2537.60     61.86 o 
  -4  -2   4       82.15       80.06      9.73 o 
  -3  -2   4      506.81      462.09     17.10 o 
  -2  -2   4        0.09       -1.15      6.08 o 
  -1  -2   4     1242.42     1163.02     25.18 o 
   0  -2   4      106.71       99.22      9.47 o 
   1  -2   4      123.44      123.81     11.42 o 
   2  -2   4        4.86        1.80      8.52 o 
   3  -2   4      103.40      109.40     14.61 o 
   4  -2   4     7907.83     7826.95    258.44 o 
   5  -2   4      263.04      274.26     26.22 o 
   6  -2   4      209.18      231.23     27.51 o 
   7  -2   4       20.63      -20.83     26.33 o 
   8  -2   4      363.14      344.53     79.78 o 
   9  -2   4      541.85      557.35     60.47 o 
  10  -2   4      204.19      224.52     75.19 o 
 -11  -1   4        6.46       18.25     32.20 o 
 -10  -1   4      118.75      127.96     27.66 o 
  -9  -1   4      264.05      237.30     29.89 o 
  -8  -1   4       19.93       24.42     16.58 o 
  -7  -1   4      763.87      747.80     37.19 o 
  -6  -1   4     1340.10     1352.85     43.48 o 
  -5  -1   4      268.99      288.96     13.87 o 
  -4  -1   4     1277.25     1250.38     23.35 o 
  -3  -1   4      245.39      247.63     12.24 o 
  -2  -1   4     2002.03     2129.58     37.31 o 
  -1  -1   4      181.76      194.26     12.13 o 
   0  -1   4      845.51     1000.36     64.04 o 
   1  -1   4     3447.25     3276.41    148.41 o 
   2  -1   4     3790.73     3780.19    132.64 o 
   3  -1   4      116.76      129.17     15.21 o 
   4  -1   4      203.57      226.50     22.14 o 
   5  -1   4     1225.26     1125.65     87.87 o 
   6  -1   4      251.55      248.27     41.09 o 
   7  -1   4      465.73      448.20     52.19 o 
   8  -1   4        1.58       21.85     39.69 o 
   9  -1   4       33.05       39.92     30.15 o 
 -11   0   4      132.20      135.20     57.67 o 
 -10   0   4      875.20      881.97     63.61 o 
  -9   0   4       96.64      102.33     24.43 o 
  -8   0   4      244.04      260.63     28.77 o 
  -7   0   4       69.59       64.38     17.41 o 
  -6   0   4     2743.67     2627.60     63.06 o 
  -5   0   4     1126.13     1200.17     29.61 o 
  -4   0   4     1341.81     1418.02     30.32 o 
  -3   0   4     1362.67     1302.74     24.32 o 
  -2   0   4      566.51      589.07     19.71 o 
  -1   0   4     1922.94     1838.83     46.45 o 
   0   0   4        1.09        6.70      6.59 o 
   1   0   4        8.44        9.70      7.03 o 
   2   0   4        7.52        9.46      9.52 o 
   3   0   4      735.58      755.91     47.58 o 
   4   0   4     2600.50     2334.81    119.91 o 
   5   0   4       20.10        5.33     20.41 o 
   6   0   4       97.38      161.82     38.13 o 
   7   0   4      365.30      243.16     46.47 o 
   8   0   4      460.22      324.02     57.57 o 
   9   0   4        6.56        0.42     43.91 o 
 -11   1   4      457.40      403.39     61.14 o 
 -10   1   4      567.14      575.36     46.57 o 
  -9   1   4      574.57      538.78     42.01 o 
  -8   1   4      507.98      580.27     39.71 o 
  -7   1   4       65.13       72.69     19.03 o 
  -6   1   4     4500.70     4254.59    101.43 o 
  -5   1   4        1.59        3.75      9.58 o 
  -4   1   4     2583.03     2554.98     63.10 o 
  -3   1   4      530.45      527.80     19.05 o 
  -2   1   4     3341.00     3343.10     62.69 o 
  -1   1   4     2387.48     2374.95     66.61 o 
   0   1   4     4791.98     4898.61    117.86 o 
   1   1   4      839.06      780.26     36.16 o 
   2   1   4      632.46      644.60     28.06 o 
   3   1   4     1468.84     1445.84     58.08 o 
   4   1   4        0.99        7.75     15.40 o 
   5   1   4     1912.54     1786.29     88.25 o 
   6   1   4      165.01      189.21     35.72 o 
   7   1   4        0.44      -34.94     30.22 o 
   8   1   4      149.19       63.51     49.14 o 
 -12   2   4       14.40        8.18     33.15 o 
 -11   2   4       49.32       45.10     26.93 o 
 -10   2   4       73.24       60.81     24.24 o 
  -9   2   4     1738.15     1695.69     67.93 o 
  -8   2   4       24.43       33.75     18.80 o 
  -7   2   4       21.98       28.07     16.03 o 
  -6   2   4     1267.91     1245.65     48.21 o 
  -5   2   4     1349.87     1201.83     45.24 o 
  -4   2   4     1064.75     1035.93     25.67 o 
  -3   2   4        2.22       10.85      8.02 o 
  -2   2   4       25.92       34.47      8.56 o 
  -1   2   4     1122.84     1122.28     25.94 o 
   0   2   4     3361.36     3319.69     98.04 o 
   1   2   4     1315.01     1267.38     51.32 o 
   2   2   4      564.19      530.95     28.66 o 
   3   2   4      122.63      150.11     19.94 o 
   4   2   4       35.35       43.34     16.24 o 
   5   2   4      180.43      188.17     32.26 o 
   6   2   4      511.27      460.46     57.28 o 
   7   2   4      433.54      425.69     51.08 o 
   8   2   4       28.62      -10.13     40.26 o 
 -12   3   4        1.93       19.36     34.23 o 
 -11   3   4      615.35      629.48     53.40 o 
 -10   3   4        0.97       -5.18     19.89 o 
  -9   3   4      202.10      223.00     32.99 o 
  -8   3   4       55.95       54.78     21.04 o 
  -7   3   4     1168.12     1025.74     69.87 o 
  -6   3   4     2019.79     1947.27     62.70 o 
  -5   3   4       43.18       36.38     15.10 o 
  -4   3   4      672.50      746.81     24.88 o 
  -3   3   4     3447.10     3472.51     45.98 o 
  -2   3   4     3231.75     3269.99     99.90 o 
  -1   3   4      879.97      864.91     24.27 o 
   0   3   4     2349.11     2413.51    104.83 o 
   1   3   4      188.98      227.16     22.88 o 
   2   3   4      206.38      190.40     21.53 o 
   3   3   4      352.32      361.18     28.66 o 
   4   3   4       97.12       82.53     20.13 o 
   5   3   4      449.83      529.84     38.16 o 
   6   3   4       56.33       58.36     28.22 o 
   7   3   4        0.84        3.19     24.86 o 
 -12   4   4       42.03       23.42     38.21 o 
 -11   4   4       26.04       29.86     26.69 o 
 -10   4   4      661.81      635.19     51.49 o 
  -9   4   4      624.94      625.05     48.17 o 
  -8   4   4       29.43       21.00     19.58 o 
  -7   4   4      260.65      245.67     30.32 o 
  -6   4   4      245.95      251.00     28.95 o 
  -5   4   4     6838.94     6477.89    138.26 o 
  -4   4   4     1202.45     1213.89     30.37 o 
  -3   4   4       79.83       88.57     12.34 o 
  -2   4   4        0.67        2.61      8.03 o 
  -1   4   4       24.65       44.10     11.07 o 
   0   4   4     5256.03     5061.96    141.78 o 
   1   4   4      309.26      359.71     27.97 o 
   2   4   4      671.43      661.87     45.13 o 
   3   4   4      545.52      527.37     45.52 o 
   4   4   4      262.69      286.12     30.70 o 
   5   4   4      424.45      465.18     38.86 o 
   6   4   4      168.95      126.87     35.38 o 
 -12   5   4       45.49       70.40     42.57 o 
 -11   5   4      342.06      325.78     44.96 o 
 -10   5   4      758.01      667.91     53.80 o 
  -9   5   4       43.01       56.53     25.80 o 
  -8   5   4      445.05      431.62     41.20 o 
  -7   5   4       10.00        8.64     18.75 o 
  -6   5   4      104.73       98.10     22.79 o 
  -5   5   4     1630.19     1640.52     58.65 o 
  -4   5   4     1813.69     1943.43     44.51 o 
  -3   5   4     2614.08     2604.84     71.64 o 
  -2   5   4     1624.77     1668.86     42.20 o 
  -1   5   4      114.77      108.72     19.40 o 
   0   5   4       37.91       34.60     15.22 o 
   1   5   4     1385.13     1420.91     83.64 o 
   2   5   4       76.29      100.69     21.66 o 
   3   5   4      156.16      155.86     25.94 o 
   4   5   4       10.58       -5.88     16.79 o 
   5   5   4        2.55       18.61     27.11 o 
   6   5   4      292.39      461.30     56.64 o 
 -11   6   4       74.22       67.98     30.40 o 
 -10   6   4      506.66      442.16     47.53 o 
  -9   6   4      183.86      151.14     33.15 o 
  -8   6   4      803.85      770.61     51.56 o 
  -7   6   4       59.48       77.87     30.91 o 
  -6   6   4       16.08       42.82     25.08 o 
  -5   6   4      897.41      932.06     60.44 o 
  -4   6   4      449.14      459.92     27.18 o 
  -3   6   4       78.62       84.78     16.48 o 
  -2   6   4       60.83       68.15     18.48 o 
  -1   6   4        1.81        3.52     14.31 o 
   0   6   4      763.37      833.41     51.89 o 
   1   6   4      114.48      148.88     25.77 o 
   2   6   4        5.87        5.41     17.45 o 
   3   6   4      355.32      419.96     38.26 o 
   4   6   4      242.05      232.75     43.93 o 
   5   6   4        4.53       -1.01     26.23 o 
 -11   7   4        6.23      -10.90     32.99 o 
 -10   7   4     1445.09     1439.28     94.56 o 
  -9   7   4       17.38       36.27     31.10 o 
  -8   7   4      521.35      502.46     58.78 o 
  -7   7   4      314.47      288.06     46.32 o 
  -6   7   4      333.31      369.84     47.31 o 
  -5   7   4      501.15      519.62     51.99 o 
  -4   7   4      819.61      871.25     36.99 o 
  -3   7   4       22.73       27.12     17.44 o 
  -2   7   4       32.75       43.37     18.98 o 
  -1   7   4      259.60      254.17     29.56 o 
   0   7   4       65.51       79.39     22.08 o 
   1   7   4      476.31      626.45     44.07 o 
   2   7   4        3.78       15.09     20.02 o 
   3   7   4       17.13       23.79     28.15 o 
 -11   8   4       20.60       52.28     41.46 o 
 -10   8   4        7.56       12.14     34.36 o 
  -9   8   4     1533.73     1462.02     93.91 o 
  -8   8   4      356.26      387.03     55.76 o 
  -7   8   4       60.00       72.88     35.15 o 
  -6   8   4        0.72       33.39     29.36 o 
  -5   8   4       13.43       28.08     39.58 o 
  -4   8   4     1707.33     1783.71     61.97 o 
  -3   8   4      100.42      144.63     25.88 o 
  -2   8   4      913.86      877.57     48.10 o 
  -1   8   4       26.95       17.00     19.21 o 
   0   8   4       21.48       33.01     21.07 o 
   1   8   4      468.72      492.55     45.66 o 
   2   8   4      210.15      196.30     41.50 o 
 -10   9   4      124.13      138.92     48.05 o 
  -9   9   4        3.00        8.60     32.70 o 
  -8   9   4       29.96       27.45     33.36 o 
  -7   9   4      504.62      498.76     61.51 o 
  -6   9   4      371.70      349.92     74.52 o 
  -5   9   4       23.12      -20.34     37.05 o 
  -4   9   4        2.25        9.48     18.79 o 
  -3   9   4      676.78      675.71     45.86 o 
  -2   9   4      199.63      197.06     32.20 o 
  -1   9   4        4.89      -19.88     19.10 o 
   0   9   4        4.34       -7.78     23.64 o 
  -8  10   4       97.44       44.74     64.27 o 
  -7  10   4       12.21       -4.19     45.60 o 
  -6  10   4        0.17       67.27     54.89 o 
  -5  10   4        2.66      -21.81     41.06 o 
  -4  10   4      383.10      519.20     51.70 o 
  -3  10   4        0.94       10.15     21.14 o 
  -2  10   4       38.73       34.99     28.50 o 
   4 -13   5       42.70       59.36     43.83 o 
   0 -12   5        3.83      -23.57     38.98 o 
   1 -12   5      119.00      121.46     38.18 o 
   2 -12   5        3.17      -27.26     21.40 o 
   3 -12   5      774.07      889.28     54.75 o 
   4 -12   5      102.55       98.50     29.29 o 
   5 -12   5      142.65      171.50     43.52 o 
   6 -12   5       21.97        5.48     31.25 o 
   7 -12   5       46.39       10.10     56.89 o 
  -2 -11   5      145.90      121.22     67.41 o 
  -1 -11   5       52.41       25.49     30.56 o 
   0 -11   5      673.71      686.58     47.78 o 
   1 -11   5       10.34        4.65     20.58 o 
   2 -11   5        0.01        2.70     19.38 o 
   3 -11   5       23.12       43.01     23.76 o 
   4 -11   5      203.93      226.10     33.96 o 
   5 -11   5     1316.53     1319.23     86.53 o 
   6 -11   5       36.67       44.11     33.50 o 
   7 -11   5       27.49       36.94     52.71 o 
   8 -11   5       23.54       33.71     56.26 o 
  -4 -10   5        0.12       39.25     46.33 o 
  -3 -10   5       25.67       -2.05     42.24 o 
  -2 -10   5      288.11      312.96     33.86 o 
  -1 -10   5       33.19       10.60     19.18 o 
   0 -10   5      335.19      352.21     34.89 o 
   1 -10   5       53.36       54.18     22.20 o 
   2 -10   5      592.60      568.61     42.10 o 
   3 -10   5      364.60      451.86     49.30 o 
   4 -10   5      368.88      355.72     37.54 o 
   5 -10   5       24.24       21.41     21.69 o 
   6 -10   5      110.37      168.49     38.10 o 
   7 -10   5      100.83       19.11     48.41 o 
   8 -10   5      121.51      168.82     68.15 o 
   9 -10   5      124.95      106.22     64.92 o 
  -5  -9   5      328.84      382.45     70.77 o 
  -4  -9   5        0.00      -22.47     17.35 o 
  -3  -9   5        3.93        5.86     16.06 o 
  -2  -9   5      775.14      847.40     43.40 o 
  -1  -9   5      204.17      223.30     29.43 o 
   0  -9   5      807.47      817.63     42.51 o 
   1  -9   5      185.10      190.75     26.70 o 
   2  -9   5      171.76      187.30     27.12 o 
   3  -9   5      168.40      155.75     25.85 o 
   4  -9   5      560.76      606.07     41.30 o 
   5  -9   5      359.63      387.02     36.74 o 
   6  -9   5      141.36      218.06     53.57 o 
   7  -9   5       15.92       30.86     26.62 o 
   8  -9   5       18.21        1.09     42.01 o 
   9  -9   5      869.94      825.76    110.76 o 
  10  -9   5        0.07       -2.22     43.84 o 
  -6  -8   5       64.09       63.90     42.44 o 
  -5  -8   5     1344.20     1389.60     98.97 o 
  -4  -8   5      242.94      215.86     24.15 o 
  -3  -8   5      262.58      302.15     27.61 o 
  -2  -8   5      235.21      233.31     25.94 o 
  -1  -8   5     1163.61     1139.87     45.06 o 
   0  -8   5      849.04      834.52     39.70 o 
   1  -8   5      393.52      425.87     31.74 o 
   2  -8   5       59.88       56.54     17.89 o 
   3  -8   5        9.00        8.51     13.60 o 
   4  -8   5     2603.45     2488.21     84.02 o 
   5  -8   5      212.32      250.34     29.63 o 
   6  -8   5      549.03      600.40     47.78 o 
   7  -8   5       13.04       16.21     22.89 o 
   8  -8   5       63.23       97.57     54.08 o 
   9  -8   5      460.30      574.26     91.48 o 
  10  -8   5       93.40       67.59     55.77 o 
  -6  -7   5       42.41       27.17     37.73 o 
  -5  -7   5       36.61      109.19     31.95 o 
  -4  -7   5      759.88      768.74     52.94 o 
  -3  -7   5       31.44       35.77     14.49 o 
  -2  -7   5      126.45      111.47     18.60 o 
  -1  -7   5       10.49       16.57     12.86 o 
   0  -7   5       20.16       24.25     14.37 o 
   1  -7   5     3395.74     3069.14     86.80 o 
   2  -7   5       76.55       70.42     17.85 o 
   3  -7   5      151.06      160.81     22.08 o 
   4  -7   5       55.09       36.28     16.43 o 
   5  -7   5      546.71      550.45     41.76 o 
   6  -7   5     1424.82     1472.21     62.47 o 
   7  -7   5       51.74       62.62     25.16 o 
   8  -7   5        2.96        3.66     33.78 o 
   9  -7   5      137.44      136.59     58.51 o 
  10  -7   5      266.08      263.64     72.62 o 
  -7  -6   5       61.74       24.17     43.91 o 
  -6  -6   5      360.59      484.61     58.44 o 
  -5  -6   5     1491.48     1604.48    105.59 o 
  -4  -6   5      182.60      164.14     30.67 o 
  -3  -6   5       91.49       92.12     15.23 o 
  -2  -6   5      374.31      470.55     67.70 o 
  -1  -6   5     5981.75     5565.67    232.70 o 
   0  -6   5      267.54      256.99     21.97 o 
   1  -6   5      303.88      273.96     23.17 o 
   2  -6   5      197.71      196.32     21.59 o 
   3  -6   5      223.57      263.19     23.93 o 
   4  -6   5     2424.90     2354.68     52.49 o 
   5  -6   5       39.50       28.24     13.34 o 
   6  -6   5      177.20      222.64     22.71 o 
   7  -6   5      549.26      597.75     33.79 o 
   8  -6   5      257.90      226.58     34.71 o 
   9  -6   5       53.09       76.27     28.05 o 
  10  -6   5       40.98       83.72     38.81 o 
  -8  -5   5       31.63       34.95     31.68 o 
  -7  -5   5       27.03       29.73     27.74 o 
  -6  -5   5      800.53      873.02     44.11 o 
  -5  -5   5       46.29       35.83     17.98 o 
  -4  -5   5     1319.53     1279.78     59.12 o 
  -3  -5   5       35.54       28.44      8.11 o 
  -2  -5   5      329.34      329.28     15.93 o 
  -1  -5   5     1403.63     1433.15     41.27 o 
   0  -5   5     3102.06     3066.86     90.97 o 
   1  -5   5     7842.05     7432.29    302.58 o 
   2  -5   5     1399.76     1418.69     33.15 o 
   3  -5   5       73.90       58.21     10.77 o 
   4  -5   5       77.64       67.62     12.16 o 
   5  -5   5     2593.54     2540.37     53.10 o 
   6  -5   5      495.14      559.56     29.73 o 
   7  -5   5       91.92       68.14     17.21 o 
   8  -5   5        7.03       -4.52     18.64 o 
   9  -5   5        0.02        1.01     26.94 o 
  10  -5   5      561.43      524.40     89.44 o 
  -9  -4   5      665.75      751.58     57.77 o 
  -8  -4   5        0.49        3.82     12.67 o 
  -7  -4   5      267.88      265.63     42.13 o 
  -6  -4   5       39.98       46.48     18.46 o 
  -5  -4   5       51.03       64.86     17.36 o 
  -4  -4   5     1865.68     1785.35     26.73 o 
  -3  -4   5      710.40      727.61     19.77 o 
  -2  -4   5     1566.11     1521.29     27.84 o 
  -1  -4   5     1411.01     1328.08     30.63 o 
   0  -4   5     3660.96     3464.98    144.03 o 
   1  -4   5      712.05      686.72     19.38 o 
   2  -4   5     3412.76     3400.29     91.97 o 
   3  -4   5       99.70      129.65     13.44 o 
   4  -4   5      395.42      408.09     21.21 o 
   5  -4   5      367.38      354.58     24.15 o 
   6  -4   5      377.28      388.26     27.48 o 
   7  -4   5      623.92      698.34     36.27 o 
   8  -4   5      241.64      226.73     41.83 o 
   9  -4   5      107.50       93.58     35.88 o 
  10  -4   5        1.62        9.57     46.13 o 
 -10  -3   5        0.19       23.00     32.77 o 
  -9  -3   5      163.20      151.00     24.72 o 
  -8  -3   5      421.23      410.33     30.61 o 
  -7  -3   5      148.37      141.77     19.20 o 
  -6  -3   5      330.48      339.09     23.78 o 
  -5  -3   5       45.03       47.05     10.14 o 
  -4  -3   5     1588.83     1499.51     31.36 o 
  -3  -3   5      613.58      593.06     21.60 o 
  -2  -3   5       84.82       72.61     10.50 o 
  -1  -3   5       11.16       12.03      8.14 o 
   0  -3   5      926.41      893.74     30.15 o 
   1  -3   5      334.61      317.21     15.41 o 
   2  -3   5     4038.09     3899.37     92.73 o 
   3  -3   5        3.61       -8.51      9.03 o 
   4  -3   5       14.82       31.75     14.71 o 
   5  -3   5     1733.28     1813.54     57.24 o 
   6  -3   5      110.66      105.51     19.66 o 
   7  -3   5      300.53      255.80     33.11 o 
   8  -3   5        1.06        8.96     21.55 o 
   9  -3   5       27.86       38.37     29.17 o 
  10  -3   5       48.35       58.48     52.39 o 
 -10  -2   5       60.97       79.19     25.29 o 
  -9  -2   5     1093.01     1150.38     52.40 o 
  -8  -2   5        0.48      -11.59     13.78 o 
  -7  -2   5      578.92      592.71     33.75 o 
  -6  -2   5       55.17       59.89     14.93 o 
  -5  -2   5     4766.58     4759.96     49.13 o 
  -4  -2   5     3849.86     3919.91     75.87 o 
  -3  -2   5     2492.15     2505.46     46.29 o 
  -2  -2   5        4.73       24.12      8.35 o 
  -1  -2   5       22.25       26.82      8.54 o 
   0  -2   5     3595.64     3238.10    129.89 o 
   1  -2   5      432.59      379.45     19.76 o 
   2  -2   5     6371.42     6210.72    224.57 o 
   3  -2   5      234.56      225.40     18.56 o 
   4  -2   5      436.42      458.99     29.94 o 
   5  -2   5      927.22      879.84     54.16 o 
   6  -2   5      696.86      649.75     54.47 o 
   7  -2   5      347.20      411.88     51.76 o 
   8  -2   5       80.39       91.85     41.20 o 
   9  -2   5       67.47       76.69     34.66 o 
 -11  -1   5      194.23      167.70     48.40 o 
 -10  -1   5       27.07       27.60     21.27 o 
  -9  -1   5        7.24       13.30     18.73 o 
  -8  -1   5      971.38     1012.00     47.67 o 
  -7  -1   5       43.07       34.99     17.21 o 
  -6  -1   5       49.37       53.07     15.44 o 
  -5  -1   5      820.89      832.29     24.19 o 
  -4  -1   5      698.58      744.65     20.65 o 
  -3  -1   5     6011.06     5913.26    110.02 o 
  -2  -1   5        0.10        9.89      6.80 o 
  -1  -1   5     1048.41      963.43     48.82 o 
   0  -1   5       17.23        7.53      9.41 o 
   1  -1   5     5663.41     5184.00    287.62 o 
   2  -1   5     8420.66     8383.87    410.16 o 
   3  -1   5        8.15       16.99     12.65 o 
   4  -1   5      581.92      506.61     43.09 o 
   5  -1   5      242.85      188.18     35.24 o 
   6  -1   5     1327.00     1367.19     76.55 o 
   7  -1   5      153.80      167.06     59.93 o 
   8  -1   5      178.63      135.86     55.69 o 
   9  -1   5        9.28        4.68     41.94 o 
 -11   0   5       20.43       -1.75     38.11 o 
 -10   0   5      124.71      147.79     30.32 o 
  -9   0   5      292.62      279.92     34.81 o 
  -8   0   5      570.28      575.12     39.37 o 
  -7   0   5        1.55       -4.40     12.69 o 
  -6   0   5     1457.16     1450.02     66.61 o 
  -5   0   5     3751.78     3623.45    101.02 o 
  -4   0   5      326.83      360.19     15.59 o 
  -3   0   5      647.77      702.97     23.39 o 
  -2   0   5      540.08      543.01     20.00 o 
  -1   0   5      156.60      162.17     13.22 o 
   0   0   5     1349.54     1243.06     48.81 o 
   1   0   5      389.27      405.03     60.48 o 
   2   0   5       10.25        8.76     10.51 o 
   3   0   5     3975.28     3485.95    209.57 o 
   4   0   5      124.76      132.57     30.78 o 
   5   0   5        0.85        2.80     25.44 o 
   6   0   5      181.47       82.85     38.22 o 
   7   0   5        0.40      -31.78     30.22 o 
   8   0   5      422.70      296.62     60.53 o 
   9   0   5       23.49       51.34     58.02 o 
 -11   1   5       12.17      -14.19     34.09 o 
 -10   1   5      348.89      333.98     66.25 o 
  -9   1   5        0.51        3.95     18.93 o 
  -8   1   5     1071.13     1161.99     54.07 o 
  -7   1   5       21.32        6.62     14.45 o 
  -6   1   5       28.47       24.06     15.01 o 
  -5   1   5      507.48      559.79     32.71 o 
  -4   1   5      810.38      766.37     22.78 o 
  -3   1   5     2916.89     2909.60     48.03 o 
  -2   1   5      169.63      177.74     21.47 o 
  -1   1   5      337.41      294.17     16.13 o 
   0   1   5      123.90      135.18     12.05 o 
   1   1   5     6297.03     6042.25    266.01 o 
   2   1   5      328.34      285.46     23.63 o 
   3   1   5      449.22      510.27     38.22 o 
   4   1   5        1.13        4.89     20.18 o 
   5   1   5       33.76       22.97     25.56 o 
   6   1   5      954.47     1005.98     67.88 o 
   7   1   5        0.07      -81.68     60.21 o 
   8   1   5       37.02      -58.23    107.91 o 
 -11   2   5      295.38      296.35     55.72 o 
 -10   2   5       70.92       48.67     24.26 o 
  -9   2   5      641.43      624.07     47.12 o 
  -8   2   5      313.16      301.61     33.82 o 
  -7   2   5      262.35      256.46     29.55 o 
  -6   2   5      324.10      297.17     28.80 o 
  -5   2   5     1430.06     1363.96     50.76 o 
  -4   2   5     6615.08     6802.32    134.90 o 
  -3   2   5      990.86     1023.55     27.89 o 
  -2   2   5     6572.02     6593.82    143.09 o 
  -1   2   5       66.53       71.78     10.70 o 
   0   2   5        3.98        5.62      9.18 o 
   1   2   5      544.44      515.29     30.99 o 
   2   2   5     1070.64     1016.42     49.82 o 
   3   2   5     1300.12     1284.35     58.35 o 
   4   2   5        1.77       19.55     19.44 o 
   5   2   5       47.94       30.52     24.37 o 
   6   2   5       63.98       96.12     33.90 o 
   7   2   5      306.60      201.19     48.24 o 
 -12   3   5      111.35      108.01     43.76 o 
 -11   3   5       72.04       70.39     29.66 o 
 -10   3   5        9.74       17.81     21.52 o 
  -9   3   5       24.12        5.79     19.61 o 
  -8   3   5      118.04      102.28     26.30 o 
  -7   3   5      475.73      521.57     39.47 o 
  -6   3   5       94.18      109.41     22.44 o 
  -5   3   5      465.02      490.47     34.23 o 
  -4   3   5      409.86      433.61     19.74 o 
  -3   3   5      336.44      324.82     17.94 o 
  -2   3   5     4564.42     4393.68     86.52 o 
  -1   3   5      731.61      778.24     34.56 o 
   0   3   5      244.75      260.81     23.51 o 
   1   3   5     1067.33     1013.13     57.84 o 
   2   3   5     1107.87     1044.50     62.70 o 
   3   3   5      317.85      334.48     30.66 o 
   4   3   5      279.88      356.68     33.14 o 
   5   3   5       30.36       22.43     24.63 o 
   6   3   5        5.25        2.76     25.01 o 
   7   3   5      229.38      213.56     49.19 o 
 -12   4   5        3.71       -9.74     31.19 o 
 -11   4   5       50.36       50.12     27.45 o 
 -10   4   5       71.63       55.81     25.69 o 
  -9   4   5     2034.00     1873.21     76.32 o 
  -8   4   5      259.27      259.66     34.57 o 
  -7   4   5        7.19        1.07     17.18 o 
  -6   4   5        0.40        2.41     15.12 o 
  -5   4   5      213.97      186.57     25.66 o 
  -4   4   5     2557.49     2600.74     48.78 o 
  -3   4   5        4.30        4.33      9.31 o 
  -2   4   5     1142.99     1156.34     38.12 o 
  -1   4   5     1635.69     1541.88     48.55 o 
   0   4   5        7.21       -3.84     12.57 o 
   1   4   5        0.99        4.13     14.16 o 
   2   4   5      201.20      238.70     28.23 o 
   3   4   5       72.89       83.76     22.32 o 
   4   4   5      254.49      279.39     33.32 o 
   5   4   5        9.19       -7.19     17.49 o 
   6   4   5        0.35       15.11     27.81 o 
 -11   5   5       83.77       70.07     30.11 o 
 -10   5   5       36.76       45.23     27.11 o 
  -9   5   5      336.91      321.68     40.65 o 
  -8   5   5      649.42      671.34     48.09 o 
  -7   5   5     1599.57     1694.33     68.49 o 
  -6   5   5      226.27      185.78     29.03 o 
  -5   5   5      420.44      437.29     45.56 o 
  -4   5   5       60.00       64.07     14.70 o 
  -3   5   5      963.64      970.40     35.08 o 
  -2   5   5     1983.37     1925.26     65.91 o 
  -1   5   5       55.99       61.76     18.06 o 
   0   5   5      434.09      434.27     33.69 o 
   1   5   5      158.73      160.90     25.74 o 
   2   5   5     1117.58     1145.36     52.13 o 
   3   5   5       26.00       41.10     23.12 o 
   4   5   5      183.46      190.98     32.21 o 
   5   5   5       12.96       12.72     28.32 o 
 -11   6   5       40.95       43.02     29.31 o 
 -10   6   5      151.50      167.32     37.59 o 
  -9   6   5      516.55      521.20     62.06 o 
  -8   6   5      994.94      961.38     73.15 o 
  -7   6   5      580.09      624.64     81.75 o 
  -6   6   5      872.25      981.72     65.70 o 
  -5   6   5       61.31       57.64     27.89 o 
  -4   6   5      391.68      410.91     33.56 o 
  -3   6   5      186.73      215.48     25.91 o 
  -2   6   5        2.11        3.35     14.81 o 
  -1   6   5     1311.02     1360.53     53.99 o 
   0   6   5      221.91      198.08     28.35 o 
   1   6   5      150.16      150.03     28.03 o 
   2   6   5        0.04       -4.71     17.33 o 
   3   6   5      179.54      195.38     32.35 o 
   4   6   5      269.73      352.34     51.26 o 
 -11   7   5      190.50      180.12     51.50 o 
 -10   7   5        0.94        1.36     33.19 o 
  -9   7   5       42.14       29.25     34.27 o 
  -8   7   5      161.58      187.00     46.20 o 
  -7   7   5      547.05      463.50     55.50 o 
  -6   7   5       13.41       26.99     26.73 o 
  -5   7   5       30.65       41.39     28.56 o 
  -4   7   5       17.21       21.29     17.42 o 
  -3   7   5      579.81      597.51     39.91 o 
  -2   7   5       15.64        3.28     16.63 o 
  -1   7   5       39.88       45.89     19.97 o 
   0   7   5       30.57       47.41     21.11 o 
   1   7   5      127.39       93.00     26.40 o 
   2   7   5      158.63      228.55     41.89 o 
   3   7   5       22.38       -0.37     28.43 o 
 -10   8   5        4.39       24.77     36.86 o 
  -9   8   5      139.38      103.68     42.90 o 
  -8   8   5      680.49      610.30     66.28 o 
  -7   8   5      196.53      198.71     46.04 o 
  -6   8   5     1467.16     1427.25    124.63 o 
  -5   8   5      125.31       97.15     53.09 o 
  -4   8   5      176.71      222.42     35.36 o 
  -3   8   5      239.06      289.62     34.20 o 
  -2   8   5      181.65      201.20     31.95 o 
  -1   8   5      515.36      604.11     45.22 o 
   0   8   5       55.60       61.46     24.81 o 
   1   8   5        5.40      -16.74     22.87 o 
  -9   9   5       95.03       86.29     42.99 o 
  -8   9   5       88.80       54.91     38.51 o 
  -7   9   5        2.19       11.40     46.51 o 
  -6   9   5      851.02      923.33    109.28 o 
  -5   9   5      205.48      166.53     65.16 o 
  -4   9   5      251.69      233.90     38.87 o 
  -3   9   5       12.84        3.10     20.48 o 
  -2   9   5      429.25      431.75     42.92 o 
  -1   9   5      120.34      145.27     37.65 o 
  -7  10   5       10.93        9.75     47.82 o 
  -6  10   5       18.81       30.79     50.28 o 
  -5  10   5      823.64      848.84    113.37 o 
  -4  10   5        4.11       14.64     50.28 o 
   0 -12   6      244.38      209.92     45.08 o 
   1 -12   6      217.21      174.43     43.49 o 
   2 -12   6       18.05       32.48     25.49 o 
   3 -12   6      164.04      151.43     32.67 o 
   4 -12   6       56.20       75.90     29.62 o 
   5 -12   6        9.99      -12.65     32.30 o 
   6 -12   6      111.54      270.96     48.62 o 
   7 -12   6       92.54       77.94     63.54 o 
  -2 -11   6        4.55        3.04     31.92 o 
  -1 -11   6      164.75      188.60     41.51 o 
   0 -11   6       96.79       57.21     23.43 o 
   1 -11   6     1410.71     1449.17     67.01 o 
   2 -11   6       23.90      -13.20     19.01 o 
   3 -11   6      372.25      375.19     40.87 o 
   4 -11   6      136.18      122.69     31.49 o 
   5 -11   6      530.97      582.46     59.66 o 
   6 -11   6      311.57      385.09     77.81 o 
   7 -11   6       82.36       66.78     60.91 o 
   8 -11   6       36.76       28.75     53.34 o 
  -4 -10   6      156.22      186.75     58.27 o 
  -3 -10   6      386.86      364.81     36.25 o 
  -2 -10   6      746.60      802.59     47.57 o 
  -1 -10   6      151.90      229.20     30.17 o 
   0 -10   6      116.54      138.19     26.82 o 
   1 -10   6      355.26      369.16     36.27 o 
   2 -10   6     1102.09     1075.21     52.93 o 
   3 -10   6      597.90      663.82     97.56 o 
   4 -10   6       14.68       21.70     21.54 o 
   5 -10   6      305.16      332.09     45.41 o 
   6 -10   6        3.04       -5.08     27.34 o 
   7 -10   6      729.76      978.89     68.26 o 
   8 -10   6        0.11      -28.78     40.08 o 
   9 -10   6       92.13       35.75     52.25 o 
  -5  -9   6        3.45        2.88     19.60 o 
  -4  -9   6      585.53      620.16     56.22 o 
  -3  -9   6      355.15      418.65     34.58 o 
  -2  -9   6        1.41       -1.21     16.10 o 
  -1  -9   6       13.02       34.97     19.33 o 
   0  -9   6       12.24       13.07     16.94 o 
   1  -9   6      338.33      395.98     50.79 o 
   2  -9   6      274.75      264.42     30.90 o 
   3  -9   6       47.08       36.02     20.81 o 
   4  -9   6        3.33       21.79     19.15 o 
   5  -9   6      962.73      906.50     66.51 o 
   6  -9   6       15.54       15.81     25.23 o 
   7  -9   6       65.66       94.99     32.82 o 
   8  -9   6      134.44      192.39     65.90 o 
   9  -9   6      100.68      140.88     61.19 o 
  -6  -8   6       49.14       79.15     19.85 o 
  -5  -8   6       64.99       62.72     18.17 o 
  -4  -8   6      220.36      234.91     25.83 o 
  -3  -8   6     1197.43     1135.89     48.89 o 
  -2  -8   6       38.69       67.02     18.38 o 
  -1  -8   6      187.74      159.21     23.78 o 
   0  -8   6      551.74      598.78     40.03 o 
   1  -8   6      578.91      503.19     34.67 o 
   2  -8   6     1873.09     1815.78    102.24 o 
   3  -8   6       37.90       32.23     17.95 o 
   4  -8   6       63.30       71.44     20.53 o 
   5  -8   6      919.96      857.95     53.86 o 
   6  -8   6      110.50      130.26     32.68 o 
   7  -8   6      620.38      806.75     68.06 o 
   8  -8   6       40.02       22.45     44.05 o 
   9  -8   6       21.91       18.93     43.91 o 
  10  -8   6        0.51      -29.06     42.96 o 
  -6  -7   6        0.88        8.56     26.05 o 
  -5  -7   6       36.44       74.08     16.42 o 
  -4  -7   6      199.80      190.92     22.00 o 
  -3  -7   6     1111.34     1060.43     75.49 o 
  -2  -7   6      127.24      120.47     19.58 o 
  -1  -7   6      773.10      776.03     36.44 o 
   0  -7   6       52.15       50.65     16.47 o 
   1  -7   6      547.36      542.28     32.79 o 
   2  -7   6     3044.53     2746.51    136.95 o 
   3  -7   6      528.39      586.18     34.92 o 
   4  -7   6      272.26      265.42     27.47 o 
   5  -7   6        9.38       21.22     20.86 o 
   6  -7   6     1217.22     1345.60     62.14 o 
   7  -7   6      301.52      379.29     41.15 o 
   8  -7   6      389.10      452.09     78.67 o 
   9  -7   6       13.63        3.17     44.47 o 
  -7  -6   6        7.98       -2.50     42.47 o 
  -6  -6   6      620.83      701.26     51.39 o 
  -5  -6   6        1.74       -6.43     15.20 o 
  -4  -6   6        5.49        6.01     11.33 o 
  -3  -6   6      181.72      190.34     20.38 o 
  -2  -6   6      446.74      437.53     29.64 o 
  -1  -6   6     1683.60     1620.73     76.40 o 
   0  -6   6      351.00      298.44     24.25 o 
   1  -6   6       28.00       16.68     12.51 o 
   2  -6   6       19.67       26.20     13.70 o 
   3  -6   6     4129.63     3906.28    182.93 o 
   4  -6   6      470.33      465.58     31.99 o 
   5  -6   6      190.57      170.53     28.87 o 
   6  -6   6        0.83        4.40     20.76 o 
   7  -6   6      107.96      127.11     27.78 o 
   8  -6   6      646.91      738.36     89.65 o 
  -9  -5   6       24.93       41.34     49.72 o 
  -8  -5   6      560.89      589.89     36.38 o 
  -7  -5   6        0.02       16.04     41.76 o 
  -6  -5   6      143.67      128.33     15.74 o 
  -5  -5   6       51.63       51.54     12.75 o 
  -4  -5   6      162.79      152.15     17.33 o 
  -3  -5   6     2497.97     2296.99    151.62 o 
  -2  -5   6      140.69      137.31     18.00 o 
  -1  -5   6      766.75      682.42     44.91 o 
   0  -5   6     1008.96      923.46     35.58 o 
   1  -5   6     2065.93     1985.78     77.32 o 
   2  -5   6      968.44      916.50     42.78 o 
   3  -5   6      102.52      118.99     13.83 o 
   4  -5   6      132.61      141.49     15.62 o 
   5  -5   6      429.03      500.86     27.82 o 
   6  -5   6      826.77      880.10     37.82 o 
   7  -5   6       29.47       45.94     17.12 o 
   8  -5   6      166.07      196.03     40.80 o 
   9  -5   6       55.77       33.84     30.87 o 
  10  -5   6        2.26       -6.97     43.88 o 
  -9  -4   6       33.84       23.37     19.20 o 
  -8  -4   6      216.41      235.74     25.63 o 
  -7  -4   6      540.27      551.86     31.07 o 
  -6  -4   6      848.56      899.52     35.69 o 
  -5  -4   6       77.68       91.02     13.31 o 
  -4  -4   6      819.05      785.09     26.82 o 
  -3  -4   6      910.17      945.36     28.58 o 
  -2  -4   6     7326.30     7103.32    166.76 o 
  -1  -4   6     2303.95     2148.89     66.09 o 
   0  -4   6      731.19      761.84     30.04 o 
   1  -4   6      487.90      428.26     18.37 o 
   2  -4   6       22.15       17.99      8.69 o 
   3  -4   6     6226.24     5960.63    150.09 o 
   4  -4   6      709.84      730.96     31.51 o 
   5  -4   6      277.91      247.82     23.48 o 
   6  -4   6       14.04        8.67     15.18 o 
   7  -4   6      290.89      355.54     40.84 o 
   8  -4   6      930.77     1048.27     66.89 o 
   9  -4   6       44.56       40.57     42.94 o 
 -10  -3   6       13.93        7.74     29.38 o 
  -9  -3   6       33.55       31.71     19.29 o 
  -8  -3   6      142.50      201.66     25.84 o 
  -7  -3   6     1263.28     1276.55     46.98 o 
  -6  -3   6        1.15      -10.82     11.35 o 
  -5  -3   6      291.78      311.63     22.91 o 
  -4  -3   6      388.23      422.30     21.06 o 
  -3  -3   6       57.21       41.06     10.65 o 
  -2  -3   6     2347.04     2182.70     39.57 o 
  -1  -3   6      220.29      201.72     14.28 o 
   0  -3   6     2200.53     1802.13     83.67 o 
   1  -3   6     3694.77     3361.28    153.81 o 
   2  -3   6      258.45      240.88     18.31 o 
   3  -3   6      663.08      648.84     28.46 o 
   4  -3   6     2328.67     2402.08     90.59 o 
   5  -3   6      574.14      595.63     36.70 o 
   6  -3   6        5.01       -4.03     31.93 o 
   7  -3   6      279.36      256.24     35.78 o 
   8  -3   6      187.45      180.58     34.63 o 
   9  -3   6      354.65      417.66     58.44 o 
 -10  -2   6      124.58      150.16     45.29 o 
  -9  -2   6      268.29      258.11     31.90 o 
  -8  -2   6      109.35      110.83     23.32 o 
  -7  -2   6      411.88      405.18     31.23 o 
  -6  -2   6      123.54      128.30     19.61 o 
  -5  -2   6      431.79      440.68     21.75 o 
  -4  -2   6      845.68      846.97     26.67 o 
  -3  -2   6     1470.03     1546.93     34.12 o 
  -2  -2   6     3338.79     3247.91     98.70 o 
  -1  -2   6      426.24      359.16     19.28 o 
   0  -2   6      112.43      101.12     13.97 o 
   1  -2   6        4.71       -3.57      9.36 o 
   2  -2   6      436.28      402.60     22.36 o 
   3  -2   6     3736.10     3714.38     85.60 o 
   4  -2   6      529.35      499.34     41.84 o 
   5  -2   6       74.00       76.73     33.36 o 
   6  -2   6      475.99      441.45     49.28 o 
   7  -2   6      182.82      178.53     43.18 o 
   8  -2   6       28.93       32.95     37.98 o 
   9  -2   6       27.41       15.13     45.56 o 
 -11  -1   6      229.56      175.71     49.16 o 
 -10  -1   6        6.08       21.83     20.84 o 
  -9  -1   6       78.73       53.90     21.69 o 
  -8  -1   6        3.02       12.21     17.05 o 
  -7  -1   6     2021.65     2016.36     63.09 o 
  -6  -1   6      161.63      181.80     23.42 o 
  -5  -1   6      635.14      642.12     27.80 o 
  -4  -1   6     2839.54     2966.88     73.40 o 
  -3  -1   6      304.36      285.74     15.60 o 
  -2  -1   6     3438.44     3394.77     91.22 o 
  -1  -1   6      717.00      652.71     29.47 o 
   0  -1   6     1324.49     1234.68     59.02 o 
   1  -1   6     1596.63     1386.55     53.41 o 
   2  -1   6     4630.96     4430.69    250.75 o 
   3  -1   6     1157.14     1099.48     75.83 o 
   4  -1   6      771.95      734.39     59.54 o 
   5  -1   6      102.27       81.39     35.97 o 
   6  -1   6       34.28        5.42     33.20 o 
   7  -1   6      199.07      159.70     48.76 o 
   8  -1   6       25.67      -67.75     55.96 o 
 -11   0   6       22.38       51.22     35.03 o 
 -10   0   6      935.25      993.41     57.14 o 
  -9   0   6       70.96       74.87     23.26 o 
  -8   0   6      193.81      198.66     28.70 o 
  -7   0   6      177.55      171.46     25.06 o 
  -6   0   6      817.64      778.12     40.30 o 
  -5   0   6     4584.94     4633.94    127.54 o 
  -4   0   6     1021.16     1093.68     28.53 o 
  -3   0   6        6.72       18.10     10.96 o 
  -2   0   6      215.77      241.07     18.84 o 
  -1   0   6     5686.95     5420.47    212.08 o 
   0   0   6     2424.95     2342.78    139.34 o 
   1   0   6      350.83      324.70     23.41 o 
   2   0   6       25.34       28.56     22.65 o 
   3   0   6        1.06        2.39     21.31 o 
   4   0   6     2228.72     2050.71     83.60 o 
   5   0   6        0.39        4.26     31.23 o 
   6   0   6      370.29      389.29     53.58 o 
   7   0   6      208.45      137.32     50.06 o 
   8   0   6      164.92       74.33     61.50 o 
 -11   1   6      170.39      156.12     46.50 o 
 -10   1   6      170.31      170.54     32.78 o 
  -9   1   6      488.41      479.62     42.05 o 
  -8   1   6       30.96        8.44     17.92 o 
  -7   1   6      685.51      634.96     40.63 o 
  -6   1   6      990.95      951.29     45.22 o 
  -5   1   6       29.62       15.39     14.32 o 
  -4   1   6     4415.13     4467.49    165.13 o 
  -3   1   6     1984.65     2039.91     53.15 o 
  -2   1   6      871.43      945.25     28.78 o 
  -1   1   6      155.57      150.63     14.55 o 
   0   1   6     1726.28     1624.87     70.10 o 
   1   1   6     1290.09     1304.24     46.23 o 
   2   1   6     2088.80     1973.71    121.06 o 
   3   1   6       22.31       14.22     22.45 o 
   4   1   6       99.71       86.00     31.21 o 
   5   1   6      310.03      257.78     46.63 o 
   6   1   6       15.61      -44.08     34.66 o 
   7   1   6       16.25      -82.03     78.88 o 
 -11   2   6      108.50      235.03     72.08 o 
 -10   2   6      132.53      170.77     33.17 o 
  -9   2   6      245.70      239.19     34.85 o 
  -8   2   6      820.20      842.17     49.68 o 
  -7   2   6      199.31      180.75     27.47 o 
  -6   2   6     1963.08     1902.42    109.94 o 
  -5   2   6       34.37       26.55     15.53 o 
  -4   2   6       26.92       25.58     13.94 o 
  -3   2   6     1260.15     1341.18     34.64 o 
  -2   2   6      842.92      848.26     27.52 o 
  -1   2   6     4286.71     4089.63     98.28 o 
   0   2   6        0.18        3.48     11.50 o 
   1   2   6        4.10       -8.67     11.86 o 
   2   2   6       44.78       52.69     17.64 o 
   3   2   6      396.32      407.82     33.73 o 
   4   2   6      636.14      717.76     54.28 o 
   5   2   6        3.02      -22.87     27.07 o 
   6   2   6       40.68       17.45     36.78 o 
   7   2   6       45.25      -56.90     83.86 o 
 -11   3   6      569.64      590.39     70.33 o 
 -10   3   6       37.14       85.03     27.73 o 
  -9   3   6      587.69      539.53     46.28 o 
  -8   3   6       98.04      102.24     26.90 o 
  -7   3   6      224.24      228.40     31.14 o 
  -6   3   6     1942.17     1977.45     67.54 o 
  -5   3   6      411.34      419.92     34.94 o 
  -4   3   6     4079.74     4117.05     62.98 o 
  -3   3   6      507.77      505.43     23.12 o 
  -2   3   6      753.53      759.27     29.06 o 
  -1   3   6      299.80      286.88     25.15 o 
   0   3   6     2498.92     2409.35    104.15 o 
   1   3   6       64.23       61.98     18.48 o 
   2   3   6        0.46        0.67     14.94 o 
   3   3   6      838.43      861.92     46.03 o 
   4   3   6      354.68      355.64     35.51 o 
   5   3   6      559.00      672.80     59.77 o 
   6   3   6        4.21      -43.67     42.21 o 
 -11   4   6       38.51       25.82     26.27 o 
 -10   4   6        3.66        7.88     22.52 o 
  -9   4   6      213.81      219.14     36.25 o 
  -8   4   6      266.64      249.98     35.34 o 
  -7   4   6      165.80      136.27     28.17 o 
  -6   4   6       11.62       -5.59     16.17 o 
  -5   4   6     1018.57     1086.56     51.37 o 
  -4   4   6      119.68      117.36     18.07 o 
  -3   4   6       51.37       44.15     13.58 o 
  -2   4   6       58.78       75.27     18.04 o 
  -1   4   6      498.51      473.79     32.38 o 
   0   4   6      643.45      662.21     37.98 o 
   1   4   6        0.61       -3.14     15.76 o 
   2   4   6      859.39      859.46     46.68 o 
   3   4   6       30.62       25.63     20.08 o 
   4   4   6       28.68        8.83     20.41 o 
   5   4   6      100.13      113.52     36.64 o 
 -11   5   6      235.61      228.40     41.82 o 
 -10   5   6        1.59       -3.70     22.69 o 
  -9   5   6       18.25        2.59     22.07 o 
  -8   5   6      410.73      401.52     42.32 o 
  -7   5   6       53.96       39.98     22.66 o 
  -6   5   6      222.05      288.35     79.84 o 
  -5   5   6       77.27       69.16     42.10 o 
  -4   5   6      153.19      164.42     22.47 o 
  -3   5   6     1203.77     1208.43     47.44 o 
  -2   5   6      192.12      216.29     26.21 o 
  -1   5   6       48.95       31.67     17.66 o 
   0   5   6      680.44      750.27     43.65 o 
   1   5   6       11.11       -1.19     15.76 o 
   2   5   6        2.64        5.31     17.14 o 
   3   5   6       46.74       38.57     22.86 o 
   4   5   6       12.21       -0.85     26.09 o 
 -11   6   6       12.04       32.61     38.10 o 
 -10   6   6      635.37      680.55     74.12 o 
  -9   6   6      183.25      227.35     49.83 o 
  -8   6   6       40.71        4.22     28.11 o 
  -7   6   6      155.52      207.90     42.62 o 
  -6   6   6       67.59       53.80     31.16 o 
  -5   6   6     1157.64     1279.60    129.55 o 
  -4   6   6       75.44       99.31     24.97 o 
  -3   6   6       19.85        4.52     16.04 o 
  -2   6   6      179.47      198.66     28.34 o 
  -1   6   6        2.25        8.75     17.69 o 
   0   6   6      821.42      825.19     48.62 o 
   1   6   6      102.37      104.92     26.28 o 
   2   6   6      197.65      203.04     33.22 o 
   3   6   6       46.92       20.13     28.55 o 
 -10   7   6      256.86      261.83     56.61 o 
  -9   7   6      251.65      251.82     51.24 o 
  -8   7   6     1286.19     1314.30     87.93 o 
  -7   7   6       30.86       26.47     29.66 o 
  -6   7   6       68.25       63.33     48.80 o 
  -5   7   6       72.65       99.54     50.77 o 
  -4   7   6      879.14      915.08     54.71 o 
  -3   7   6      790.01      839.44     49.31 o 
  -2   7   6        0.63       19.20     19.49 o 
  -1   7   6      182.02      196.37     30.77 o 
   0   7   6        5.73        2.17     20.18 o 
   1   7   6      487.57      574.99     57.89 o 
   2   7   6       69.16       42.51     33.13 o 
  -9   8   6       82.18       34.38     50.05 o 
  -8   8   6        1.66        1.23     43.89 o 
  -7   8   6        1.14      -19.95     41.45 o 
  -6   8   6        0.01      -41.80     35.26 o 
  -5   8   6      526.69      515.29     90.36 o 
  -4   8   6      380.28      304.56     75.30 o 
  -3   8   6       13.91       12.78     20.36 o 
  -2   8   6      108.31      130.37     29.26 o 
  -1   8   6       14.55       43.05     24.34 o 
   0   8   6       65.55       84.12     34.75 o 
  -8   9   6      368.73      419.37     94.51 o 
  -7   9   6       98.31       30.22     53.80 o 
  -6   9   6       12.77       39.58     52.25 o 
  -5   9   6       11.00      -43.14     34.90 o 
  -4   9   6      601.09      602.02    101.16 o 
  -3   9   6        5.95       10.06     26.89 o 
  -2   9   6       58.59       66.55     32.88 o 
   0 -12   7       28.44       26.44     33.44 o 
   1 -12   7        1.53      -10.59     31.42 o 
   2 -12   7      177.01      193.09     46.06 o 
   3 -12   7      789.16      810.33     57.53 o 
   4 -12   7      216.79      191.30     36.74 o 
   5 -12   7      186.07      185.27     45.02 o 
   6 -12   7        2.52      126.48     83.58 o 
  -2 -11   7        4.44       -3.47     31.47 o 
  -1 -11   7        0.67       -4.62     28.76 o 
   0 -11   7       40.70       60.10     23.95 o 
   1 -11   7        2.62       -6.75     20.96 o 
   2 -11   7       36.75       33.62     21.99 o 
   3 -11   7        0.43      -13.79     21.08 o 
   4 -11   7       86.09      112.84     30.00 o 
   5 -11   7      205.19      318.09     49.49 o 
   6 -11   7      197.44      185.89     44.65 o 
   7 -11   7       23.40       84.96     36.18 o 
   8 -11   7      234.24      208.75     76.81 o 
  -4 -10   7       26.06       37.51     34.88 o 
  -3 -10   7       15.70        6.23     31.92 o 
  -2 -10   7      747.48      765.10     47.73 o 
  -1 -10   7      829.28      829.97     57.28 o 
   0 -10   7      203.86      208.44     30.60 o 
   1 -10   7       88.80      124.79     26.36 o 
   2 -10   7       35.46       35.80     23.07 o 
   3 -10   7     1487.79     1563.24     63.75 o 
   4 -10   7       33.23       53.74     23.70 o 
   5 -10   7      178.92      203.26     43.09 o 
   6 -10   7        7.21       15.53     31.27 o 
   7 -10   7       77.08      118.41     50.10 o 
   8 -10   7      396.93      409.13     89.44 o 
  -5  -9   7      224.96      270.56     47.83 o 
  -4  -9   7       90.29       92.43     22.89 o 
  -3  -9   7       17.53       29.71     19.42 o 
  -2  -9   7      310.21      371.58     34.04 o 
  -1  -9   7       93.43       72.44     21.31 o 
   0  -9   7      458.46      503.80     38.47 o 
   1  -9   7        0.09        9.38     17.54 o 
   2  -9   7        0.19      -14.34     15.99 o 
   3  -9   7       16.82       10.46     18.48 o 
   4  -9   7       66.06       91.77     25.99 o 
   5  -9   7      409.91      536.38     84.09 o 
   6  -9   7       82.82       69.00     32.53 o 
   7  -9   7      341.92      410.39     51.24 o 
   8  -9   7        3.79      -13.51     43.17 o 
   9  -9   7      303.67      418.32     86.80 o 
  -6  -8   7       77.27       94.61     20.09 o 
  -5  -8   7      226.51      259.58     54.77 o 
  -4  -8   7       16.32       17.88     16.62 o 
  -3  -8   7      138.94      139.28     23.27 o 
  -2  -8   7     1471.11     1483.91     53.39 o 
  -1  -8   7       76.97       76.66     20.35 o 
   0  -8   7      220.26      232.33     28.02 o 
   1  -8   7       24.69       21.96     17.13 o 
   2  -8   7      119.46       89.83     21.88 o 
   3  -8   7     1278.35     1229.60     60.26 o 
   4  -8   7      340.98      365.49     34.66 o 
   5  -8   7       48.30       36.43     27.13 o 
   6  -8   7      455.90      486.59     47.45 o 
   7  -8   7        2.09       21.17     24.17 o 
   8  -8   7       27.05       32.69     42.50 o 
   9  -8   7        5.11      -16.82     40.50 o 
  -7  -7   7      308.93      327.66     29.37 o 
  -6  -7   7       95.30       96.11     18.81 o 
  -5  -7   7      338.56      365.39     34.16 o 
  -4  -7   7       12.06       37.54     19.19 o 
  -3  -7   7       76.03       89.12     19.77 o 
  -2  -7   7      392.86      427.58     52.51 o 
  -1  -7   7       47.67       39.53     21.51 o 
   0  -7   7     1002.52      980.87     59.38 o 
   1  -7   7       75.72       60.49     17.57 o 
   2  -7   7      414.41      404.90     31.33 o 
   3  -7   7      313.33      287.03     29.15 o 
   4  -7   7      457.55      508.08     36.73 o 
   5  -7   7       11.48       22.87     22.35 o 
   6  -7   7       59.26       43.09     24.81 o 
   7  -7   7      188.98      227.63     35.79 o 
   8  -7   7       12.79       12.67     37.96 o 
  -8  -6   7       27.10       30.46     17.51 o 
  -7  -6   7        4.99       -6.82     14.99 o 
  -6  -6   7       49.99       58.36     19.33 o 
  -5  -6   7     1901.82     1931.02     86.00 o 
  -4  -6   7       21.44       21.81     14.81 o 
  -3  -6   7      784.50      778.55     35.91 o 
  -2  -6   7       50.38       57.41     21.62 o 
  -1  -6   7     3216.25     3080.40    173.88 o 
   0  -6   7     1517.15     1467.70     86.68 o 
   1  -6   7     1107.16     1088.10     49.89 o 
   2  -6   7        2.01        4.62     13.43 o 
   3  -6   7        0.40       18.90     13.83 o 
   4  -6   7     1423.32     1391.45     59.74 o 
   5  -6   7      213.42      196.88     32.01 o 
   6  -6   7     1457.94     1600.43     67.04 o 
   7  -6   7       66.79      142.33     28.26 o 
  -9  -5   7        1.14      -33.29     35.57 o 
  -8  -5   7      190.88      247.61     28.97 o 
  -7  -5   7       57.23       62.38     20.24 o 
  -6  -5   7      438.18      478.75     35.04 o 
  -5  -5   7        0.06        3.40     12.75 o 
  -4  -5   7      963.31      960.72     36.91 o 
  -3  -5   7       46.53       52.86     16.14 o 
  -2  -5   7        6.74       -1.33     11.42 o 
  -1  -5   7      765.67      777.34     34.52 o 
   0  -5   7      162.78      144.03     19.46 o 
   1  -5   7     3783.11     3428.52    161.47 o 
   2  -5   7       46.44       26.40     13.86 o 
   3  -5   7       27.24       24.32     13.57 o 
   4  -5   7      154.14      132.52     21.05 o 
   5  -5   7        7.58        9.36     13.62 o 
   6  -5   7       90.87      129.60     21.59 o 
   7  -5   7        0.10       31.13     18.39 o 
   8  -5   7      120.64      204.17     44.51 o 
   9  -5   7       39.09       28.92     37.61 o 
  -9  -4   7        6.14        9.66     29.03 o 
  -8  -4   7       33.49       34.51     18.60 o 
  -7  -4   7      124.03      120.84     21.42 o 
  -6  -4   7      495.73      513.77     32.63 o 
  -5  -4   7      649.84      633.43     27.72 o 
  -4  -4   7       11.99       16.20     10.68 o 
  -3  -4   7        1.99        1.08      9.19 o 
  -2  -4   7      365.95      358.11     20.17 o 
  -1  -4   7     5085.62     4840.62    146.14 o 
   0  -4   7      111.34      145.89     21.87 o 
   1  -4   7      507.23      481.22     23.41 o 
   2  -4   7      994.50      909.82     28.77 o 
   3  -4   7       21.02       14.48     10.80 o 
   4  -4   7     1480.38     1495.54     44.66 o 
   5  -4   7     1075.17     1096.64     43.32 o 
   6  -4   7      612.21      584.55     41.47 o 
   7  -4   7      366.05      433.36     41.17 o 
   8  -4   7        5.38       24.69     23.69 o 
   9  -4   7       36.21       10.79     31.68 o 
 -10  -3   7       37.92       59.78     38.86 o 
  -9  -3   7     1081.26     1069.20     53.09 o 
  -8  -3   7       13.78        6.92     16.62 o 
  -7  -3   7        0.38        1.79     14.96 o 
  -6  -3   7      615.16      609.28     35.39 o 
  -5  -3   7      429.32      442.86     23.45 o 
  -4  -3   7     5073.15     5028.65     74.94 o 
  -3  -3   7      437.50      434.61     22.59 o 
  -2  -3   7      117.11      135.51     14.79 o 
  -1  -3   7        2.23        0.87      9.09 o 
   0  -3   7     1379.42     1247.71     33.51 o 
   1  -3   7     3554.05     3182.06    132.81 o 
   2  -3   7       18.86        5.62     11.13 o 
   3  -3   7      352.87      327.81     30.24 o 
   4  -3   7       22.47       29.80     23.93 o 
   5  -3   7     1314.15     1323.23     70.10 o 
   6  -3   7      225.81      258.71     44.15 o 
   7  -3   7       99.25       80.33     36.38 o 
   8  -3   7       41.31       85.02     43.76 o 
   9  -3   7        1.57       61.68     54.64 o 
 -10  -2   7       69.96       75.75     37.77 o 
  -9  -2   7      745.33      851.04     49.86 o 
  -8  -2   7       86.08       80.43     24.33 o 
  -7  -2   7       29.11       35.66     18.18 o 
  -6  -2   7      771.88      770.83     39.73 o 
  -5  -2   7      324.10      327.29     20.72 o 
  -4  -2   7     2149.38     2106.68     42.69 o 
  -3  -2   7     5357.88     5363.98    111.64 o 
  -2  -2   7      156.72      209.42     16.70 o 
  -1  -2   7     2606.37     2668.65    118.31 o 
   0  -2   7     2097.70     1927.05    105.11 o 
   1  -2   7      297.30      246.39     19.79 o 
   2  -2   7     5393.99     5174.17    215.95 o 
   3  -2   7        0.01       -0.68     20.43 o 
   4  -2   7       11.62       11.04     20.88 o 
   5  -2   7       66.28       40.39     33.16 o 
   6  -2   7      396.30      410.30     52.77 o 
   7  -2   7      613.38      585.11     63.18 o 
   8  -2   7       11.29       46.76     38.55 o 
 -11  -1   7      309.60      276.65     56.76 o 
 -10  -1   7       35.17       10.32     21.05 o 
  -9  -1   7      166.03      200.06     30.66 o 
  -8  -1   7      361.69      387.58     36.17 o 
  -7  -1   7      161.24      131.21     24.23 o 
  -6  -1   7      972.35      922.35     44.61 o 
  -5  -1   7      177.58      191.49     23.96 o 
  -4  -1   7      279.74      280.26     18.57 o 
  -3  -1   7     8229.22     8110.25    169.57 o 
  -2  -1   7      598.44      646.63     27.54 o 
  -1  -1   7      138.87      167.69     17.68 o 
   0  -1   7      856.77      728.91     37.48 o 
   1  -1   7       60.85       70.29     14.04 o 
   2  -1   7     1876.98     1663.93     84.44 o 
   3  -1   7       68.02       60.43     30.52 o 
   4  -1   7       61.98       87.89     33.44 o 
   5  -1   7      208.87      214.96     43.00 o 
   6  -1   7      412.69      341.96     54.78 o 
   7  -1   7       31.70        0.81     39.53 o 
   8  -1   7        9.86      -45.06     40.74 o 
 -11   0   7       36.48       52.30     40.73 o 
 -10   0   7      294.01      302.11     39.09 o 
  -9   0   7      899.61      861.34     52.37 o 
  -8   0   7        9.32        0.34     18.03 o 
  -7   0   7      325.10      271.31     31.05 o 
  -6   0   7      244.46      303.55     30.28 o 
  -5   0   7     2406.81     2225.18     64.25 o 
  -4   0   7     1870.60     1866.45     48.62 o 
  -3   0   7      723.48      691.35     29.43 o 
  -2   0   7       15.25       19.83     11.92 o 
  -1   0   7        0.25        2.36     10.90 o 
   0   0   7     3364.20     2961.93    131.57 o 
   1   0   7      385.30      299.17     35.92 o 
   2   0   7      927.31      827.01     52.76 o 
   3   0   7      724.90      656.48     61.76 o 
   4   0   7       41.23       18.96     31.04 o 
   5   0   7      254.65      173.15     46.56 o 
   6   0   7      357.74      298.80     57.45 o 
   7   0   7      172.64       65.31     47.66 o 
 -11   1   7       72.32       72.08     39.19 o 
 -10   1   7      479.70      539.14     48.93 o 
  -9   1   7       16.69       13.28     20.31 o 
  -8   1   7     2057.19     2007.96    112.72 o 
  -7   1   7      183.68      167.91     27.41 o 
  -6   1   7       15.30       12.88     16.27 o 
  -5   1   7      108.39       96.25     21.34 o 
  -4   1   7      669.73      703.00     31.01 o 
  -3   1   7     5496.77     5349.38    173.72 o 
  -2   1   7       61.59       70.12     14.09 o 
  -1   1   7      503.88      498.03     26.57 o 
   0   1   7       73.49       56.22     18.69 o 
   1   1   7     1527.08     1357.35     59.61 o 
   2   1   7      819.18      702.70     65.70 o 
   3   1   7      178.72      165.30     59.28 o 
   4   1   7      186.17      138.65     39.92 o 
   5   1   7       21.60      -15.86     45.89 o 
   6   1   7      672.19      541.12     68.59 o 
   7   1   7       36.18     -102.49     83.61 o 
 -11   2   7       18.20       -7.77     32.06 o 
 -10   2   7      483.41      469.95     47.01 o 
  -9   2   7       11.92       10.65     20.54 o 
  -8   2   7        1.85        1.88     18.71 o 
  -7   2   7        1.93        8.44     17.73 o 
  -6   2   7      405.98      375.64     34.85 o 
  -5   2   7     1443.84     1358.32     65.63 o 
  -4   2   7      209.91      200.66     21.65 o 
  -3   2   7      254.42      286.49     21.43 o 
  -2   2   7      652.32      644.67     39.02 o 
  -1   2   7       21.38       13.32     16.43 o 
   0   2   7      199.13      238.46     27.56 o 
   1   2   7       54.76       43.05     19.51 o 
   2   2   7       18.37       14.85     18.17 o 
   3   2   7      555.12      591.11     61.19 o 
   4   2   7       23.13       -7.91     29.80 o 
   5   2   7        9.73       13.56     33.82 o 
   6   2   7       10.76      -63.24     58.47 o 
 -11   3   7        4.35       15.32     32.87 o 
 -10   3   7      209.90      186.63     35.93 o 
  -9   3   7      232.39      246.72     37.00 o 
  -8   3   7     1835.87     1864.55     74.94 o 
  -7   3   7      106.40      111.00     26.97 o 
  -6   3   7      116.16       65.93     22.02 o 
  -5   3   7       12.44       10.87     16.38 o 
  -4   3   7     1518.47     1480.63     44.91 o 
  -3   3   7      550.40      529.97     28.35 o 
  -2   3   7      469.40      513.12     33.12 o 
  -1   3   7        2.15        6.65     13.89 o 
   0   3   7      256.08      289.34     29.55 o 
   1   3   7     1521.80     1513.41     67.29 o 
   2   3   7       10.55       12.95     17.58 o 
   3   3   7        0.11        5.70     18.71 o 
   4   3   7       17.04       15.59     30.40 o 
   5   3   7        0.18      -34.88     33.58 o 
 -11   4   7      187.37      173.78     51.00 o 
 -10   4   7       67.67       41.41     40.60 o 
  -9   4   7      427.07      422.09     49.48 o 
  -8   4   7      716.21      682.51     50.33 o 
  -7   4   7      204.02      215.80     32.94 o 
  -6   4   7      529.02      547.86     42.50 o 
  -5   4   7       29.24       34.03     22.97 o 
  -4   4   7      928.69      982.94     45.19 o 
  -3   4   7       88.68      119.23     20.87 o 
  -2   4   7      728.65      813.62     40.97 o 
  -1   4   7       52.92       61.24     19.28 o 
   0   4   7       75.02       86.89     22.31 o 
   1   4   7       55.91       78.23     22.04 o 
   2   4   7      381.65      391.47     38.23 o 
   3   4   7      395.21      472.61     42.13 o 
   4   4   7       34.62       33.51     29.53 o 
 -11   5   7      293.43      316.98     60.48 o 
 -10   5   7        1.57       19.55     26.07 o 
  -9   5   7        0.98        7.61     22.93 o 
  -8   5   7       25.91       16.21     28.24 o 
  -7   5   7     1864.66     1854.62     93.44 o 
  -6   5   7      106.82      104.70     33.86 o 
  -5   5   7      283.76      260.64     41.94 o 
  -4   5   7      136.94      161.71     27.34 o 
  -3   5   7      157.36      156.98     24.96 o 
  -2   5   7     1639.39     1653.26     67.33 o 
  -1   5   7       14.92        8.76     17.35 o 
   0   5   7      225.62      191.13     30.15 o 
   1   5   7       45.54       47.13     22.16 o 
   2   5   7      297.08      296.61     37.11 o 
   3   5   7       24.60       26.86     28.22 o 
 -10   6   7       82.52      119.36     44.89 o 
  -9   6   7      416.37      417.75     66.62 o 
  -8   6   7       15.57       11.78     30.81 o 
  -7   6   7       54.97       49.34     32.76 o 
  -6   6   7       30.08      -12.49     35.96 o 
  -5   6   7       92.82       63.33     44.79 o 
  -4   6   7      337.84      364.24     75.09 o 
  -3   6   7       44.22       63.25     25.51 o 
  -2   6   7      112.89      119.96     26.57 o 
  -1   6   7       81.90      112.80     25.96 o 
   0   6   7       16.89        8.55     19.70 o 
   1   6   7        1.71       20.40     22.26 o 
   2   6   7       70.60       58.74     33.04 o 
 -10   7   7      152.31      223.81     54.32 o 
  -9   7   7        0.51       -2.23     31.36 o 
  -8   7   7      345.81      352.38     58.23 o 
  -7   7   7     1346.82     1302.34    128.74 o 
  -6   7   7      117.73      188.87     66.18 o 
  -5   7   7      205.13      210.93     66.85 o 
  -4   7   7       75.45       69.53     48.59 o 
  -3   7   7     1139.14     1200.30     66.14 o 
  -2   7   7      650.63      673.76     48.04 o 
  -1   7   7       38.25       52.75     24.31 o 
   0   7   7       11.60      -14.93     20.41 o 
   1   7   7       23.41       36.29     29.90 o 
  -9   8   7       35.00       47.30     38.56 o 
  -8   8   7       37.88       58.34     59.85 o 
  -7   8   7       16.35       14.85     49.75 o 
  -6   8   7      793.26      719.89    106.61 o 
  -5   8   7       98.35      100.59     59.04 o 
  -4   8   7       12.64        9.64     47.85 o 
  -3   8   7       67.53       52.41     29.91 o 
  -2   8   7       39.27       22.33     23.44 o 
  -1   8   7      402.02      428.37     54.54 o 
   0 -12   8      350.89      337.71     54.19 o 
   1 -12   8      246.71      217.78     44.86 o 
   2 -12   8       11.17       20.51     33.61 o 
   3 -12   8       45.49       39.60     27.95 o 
   4 -12   8      220.07      203.09     58.04 o 
   5 -12   8       87.78      113.65     40.29 o 
   6 -12   8      456.95      729.73    134.81 o 
  -2 -11   8        6.79        3.86     29.68 o 
  -1 -11   8       75.35       69.76     36.13 o 
   0 -11   8        3.62       -8.64     19.74 o 
   1 -11   8     1387.99     1407.96    108.89 o 
   2 -11   8      129.45      160.17     32.67 o 
   3 -11   8      480.85      472.19     51.11 o 
   4 -11   8       92.95       73.42     29.03 o 
   5 -11   8        2.78       31.17     34.92 o 
   6 -11   8      203.93      311.31     65.53 o 
   7 -11   8      125.40      417.00     96.40 o 
  -4 -10   8       48.75       73.40     36.94 o 
  -3 -10   8        4.14      -25.79     27.51 o 
  -2 -10   8      350.90      350.83     39.01 o 
  -1 -10   8      614.13      677.44     46.06 o 
   0 -10   8      195.69      162.50     29.37 o 
   1 -10   8       12.10       -2.09     19.36 o 
   2 -10   8      188.63      171.94     31.49 o 
   3 -10   8      124.64      144.74     30.61 o 
   4 -10   8      647.09      569.81     48.73 o 
   5 -10   8        2.75       18.81     30.81 o 
   6 -10   8      213.59      238.20     65.64 o 
   7 -10   8      232.76      437.44     78.96 o 
   8 -10   8        2.82      -28.89     44.40 o 
  -5  -9   8        1.31        6.26     30.33 o 
  -4  -9   8      764.32      819.14     53.88 o 
  -3  -9   8       26.26       27.15     20.34 o 
  -2  -9   8      166.40      199.18     29.16 o 
  -1  -9   8      179.97      196.21     28.70 o 
   0  -9   8      250.20      272.41     32.42 o 
   1  -9   8     1165.53     1317.53     72.44 o 
   2  -9   8       77.53       68.34     23.07 o 
   3  -9   8      417.44      432.37     76.11 o 
   4  -9   8       39.31       68.02     24.01 o 
   5  -9   8      539.68      653.68     57.56 o 
   6  -9   8      120.70      145.86     39.45 o 
   7  -9   8       36.86      121.65     44.62 o 
   8  -9   8       24.20       26.71     45.71 o 
  -6  -8   8      119.28      136.26     28.12 o 
  -5  -8   8        6.86      -24.39     16.59 o 
  -4  -8   8       38.66       48.65     26.11 o 
  -3  -8   8      537.88      536.50     62.26 o 
  -2  -8   8      144.52      166.09     26.38 o 
  -1  -8   8      164.22      174.78     26.75 o 
   0  -8   8      387.77      405.56     34.44 o 
   1  -8   8       11.28       -3.85     17.17 o 
   2  -8   8     1299.50     1315.72     53.72 o 
   3  -8   8      136.37      161.18     27.51 o 
   4  -8   8        1.74       -8.99     23.63 o 
   5  -8   8      431.78      427.34     47.04 o 
   6  -8   8       21.85        2.76     24.20 o 
   7  -8   8      796.85      972.75     68.62 o 
   8  -8   8       27.13      -19.99     41.59 o 
  -7  -7   8        8.86       -0.15     18.57 o 
  -6  -7   8       59.33       26.49     19.40 o 
  -5  -7   8        4.85       19.56     17.35 o 
  -4  -7   8      755.93      761.26     39.28 o 
  -3  -7   8      119.50      146.07     24.01 o 
  -2  -7   8       16.86       21.76     16.19 o 
  -1  -7   8      195.28      207.25     25.51 o 
   0  -7   8        1.57      -14.01     13.16 o 
   1  -7   8       76.21      105.73     22.16 o 
   2  -7   8       14.71        7.53     15.09 o 
   3  -7   8      424.13      398.95     42.51 o 
   4  -7   8      868.47      853.06     53.59 o 
   5  -7   8       50.88       84.87     29.10 o 
   6  -7   8      140.55      133.62     31.88 o 
   7  -7   8       72.26      104.96     35.34 o 
   8  -7   8       51.82      500.96    211.13 o 
  -8  -6   8       17.18       10.27     47.43 o 
  -7  -6   8      168.70      174.39     42.27 o 
  -6  -6   8      172.05      163.41     27.60 o 
  -5  -6   8      214.77      216.88     24.64 o 
  -4  -6   8      445.49      425.05     37.37 o 
  -3  -6   8      593.82      591.10     48.00 o 
  -2  -6   8      166.92      187.99     23.69 o 
  -1  -6   8      519.43      460.32     35.44 o 
   0  -6   8      662.01      648.13     60.52 o 
   1  -6   8       12.07       12.68     13.89 o 
   2  -6   8     1606.37     1524.73    110.28 o 
   3  -6   8       90.83       51.07     17.93 o 
   4  -6   8      120.13       96.54     27.44 o 
   5  -6   8        0.71       -3.89     18.72 o 
   6  -6   8       64.44       82.68     27.44 o 
   7  -6   8     1120.28     1344.68     80.07 o 
   8  -6   8       19.74      481.12     59.01 o 
  -9  -5   8       42.99       65.66     59.96 o 
  -8  -5   8      648.98      675.62     48.66 o 
  -7  -5   8      626.48      659.77     48.92 o 
  -6  -5   8       59.71       53.12     22.12 o 
  -5  -5   8      273.58      293.15     25.95 o 
  -4  -5   8       11.34        5.83     14.04 o 
  -3  -5   8     3431.49     3377.79    194.72 o 
  -2  -5   8      348.31      316.15     26.29 o 
  -1  -5   8     1256.10     1243.15     44.48 o 
   0  -5   8       42.87       38.79     14.62 o 
   1  -5   8      232.68      224.62     23.92 o 
   2  -5   8     1608.71     1535.53     50.50 o 
   3  -5   8      611.34      614.61     38.82 o 
   4  -5   8      492.38      467.87     40.23 o 
   5  -5   8      121.07      158.95     40.40 o 
   6  -5   8      205.86      279.63     48.37 o 
   7  -5   8       21.55       92.62     35.86 o 
   8  -5   8      344.86      669.89    116.02 o 
  -9  -4   8       13.78      -16.33     44.19 o 
  -8  -4   8       20.39       -1.56     19.88 o 
  -7  -4   8      320.02      283.37     34.95 o 
  -6  -4   8     1007.18     1115.04     57.48 o 
  -5  -4   8      985.32     1019.97     43.52 o 
  -4  -4   8       54.15       67.89     16.82 o 
  -3  -4   8       92.19       81.42     16.94 o 
  -2  -4   8     1837.98     1731.77    127.18 o 
  -1  -4   8     1282.66     1181.15     50.04 o 
   0  -4   8      799.96      762.50     29.00 o 
   1  -4   8      149.75      111.22     15.46 o 
   2  -4   8      106.51      101.21     16.32 o 
   3  -4   8     1171.41     1181.38     44.82 o 
   4  -4   8      165.59      158.97     24.72 o 
   5  -4   8      118.22      120.88     33.79 o 
   6  -4   8       27.83       19.97     22.78 o 
   7  -4   8        0.03       -7.10     23.45 o 
   8  -4   8      621.09      704.68     76.63 o 
 -10  -3   8       38.15       47.63     37.53 o 
  -9  -3   8        0.42        1.48     19.66 o 
  -8  -3   8     1098.96     1080.91     59.24 o 
  -7  -3   8       20.07       13.60     17.62 o 
  -6  -3   8      112.36      110.73     22.27 o 
  -5  -3   8       11.39        8.37     14.46 o 
  -4  -3   8     1272.41     1281.94     37.53 o 
  -3  -3   8     2828.90     2596.61     80.96 o 
  -2  -3   8       17.70       13.43     10.22 o 
  -1  -3   8      104.15      103.19     14.47 o 
   0  -3   8      867.21      838.18     30.60 o 
   1  -3   8     2033.16     1769.60     93.10 o 
   2  -3   8      118.64      107.06     17.50 o 
   3  -3   8      214.54      224.85     34.59 o 
   4  -3   8        0.66        2.18     23.02 o 
   5  -3   8      114.89      127.42     35.64 o 
   6  -3   8        4.08       37.06     31.79 o 
   7  -3   8       40.73       80.52     38.52 o 
   8  -3   8        4.09       23.11     30.84 o 
 -10  -2   8       12.46       27.13     30.34 o 
  -9  -2   8       17.01       10.90     19.52 o 
  -8  -2   8      224.72      202.57     30.23 o 
  -7  -2   8      425.28      427.10     36.17 o 
  -6  -2   8      681.07      709.28     41.37 o 
  -5  -2   8      243.43      247.41     27.17 o 
  -4  -2   8      346.97      388.62     22.88 o 
  -3  -2   8      336.39      329.84     21.21 o 
  -2  -2   8     6261.09     5874.48    214.17 o 
  -1  -2   8      311.20      296.45     34.36 o 
   0  -2   8      215.35      216.40     19.98 o 
   1  -2   8      436.71      417.47     25.77 o 
   2  -2   8      193.78      185.58     32.84 o 
   3  -2   8     1987.60     1833.95    130.65 o 
   4  -2   8        4.44       -3.04     25.72 o 
   5  -2   8      135.23      156.58     37.57 o 
   6  -2   8      121.80      150.84     45.14 o 
   7  -2   8      187.67      134.28     44.08 o 
   8  -2   8      145.46       80.37     48.35 o 
 -10  -1   8        0.11        0.82     29.85 o 
  -9  -1   8        0.20       10.73     20.46 o 
  -8  -1   8      385.63      377.26     37.32 o 
  -7  -1   8      417.54      464.63     37.69 o 
  -6  -1   8      506.43      466.74     36.37 o 
  -5  -1   8     1663.71     1649.64     58.56 o 
  -4  -1   8      222.04      226.56     18.39 o 
  -3  -1   8      306.51      375.73     21.90 o 
  -2  -1   8     2330.71     2340.01     78.45 o 
  -1  -1   8      996.10      972.27     56.77 o 
   0  -1   8     3399.71     3272.63    115.55 o 
   1  -1   8      183.57      151.83     32.31 o 
   2  -1   8      328.21      308.28     50.07 o 
   3  -1   8      216.91      178.30     37.90 o 
   4  -1   8      491.08      534.48     55.81 o 
   5  -1   8       26.75      -21.41     57.77 o 
   6  -1   8        0.15      -29.19     32.90 o 
   7  -1   8       17.81      -25.09     39.06 o 
 -11   0   8       26.45       38.34     37.26 o 
 -10   0   8      711.07      682.49     52.85 o 
  -9   0   8      159.70      148.36     30.46 o 
  -8   0   8      140.93       95.54     25.81 o 
  -7   0   8       29.72       39.76     20.48 o 
  -6   0   8        9.25       17.90     16.69 o 
  -5   0   8     2235.65     2137.81     67.28 o 
  -4   0   8       13.72       49.00     16.08 o 
  -3   0   8      146.37      157.90     19.46 o 
  -2   0   8     1246.84     1203.77     58.07 o 
  -1   0   8      264.57      277.36     22.87 o 
   0   0   8       77.90       81.06     28.60 o 
   1   0   8       42.90       30.03     26.66 o 
   2   0   8       71.25       98.50     35.65 o 
   3   0   8      451.98      438.08     50.80 o 
   4   0   8      673.12      586.14     61.37 o 
   5   0   8        9.16       15.31     33.41 o 
   6   0   8       32.23        5.75     42.04 o 
   7   0   8      276.37       87.30     55.02 o 
 -11   1   8       12.84       20.72     35.95 o 
 -10   1   8       34.81       41.85     26.49 o 
  -9   1   8       82.86       72.44     26.68 o 
  -8   1   8       25.00       34.02     21.50 o 
  -7   1   8     2192.67     2258.78    110.91 o 
  -6   1   8      387.70      357.21     35.03 o 
  -5   1   8      903.43      924.61     75.12 o 
  -4   1   8      535.49      593.15     31.52 o 
  -3   1   8     1021.29     1003.14     38.04 o 
  -2   1   8     2359.73     2282.48     81.16 o 
  -1   1   8      322.60      349.09     32.58 o 
   0   1   8      467.84      442.47     45.69 o 
   1   1   8      483.24      477.22     47.29 o 
   2   1   8      522.83      613.39     55.54 o 
   3   1   8      384.81      388.26     51.58 o 
   4   1   8      174.27      169.14     49.09 o 
   5   1   8        6.39      -52.43     37.62 o 
   6   1   8        1.61      -52.51     53.80 o 
 -11   2   8       92.94       99.19     42.38 o 
 -10   2   8      774.48      871.83     72.89 o 
  -9   2   8      184.41      149.25     32.91 o 
  -8   2   8      245.71      209.75     34.33 o 
  -7   2   8        4.95       -3.76     17.52 o 
  -6   2   8     1553.16     1545.28     63.96 o 
  -5   2   8      276.49      328.51     33.38 o 
  -4   2   8       56.04       21.70     16.72 o 
  -3   2   8      254.82      269.62     25.45 o 
  -2   2   8       96.40       77.70     23.64 o 
  -1   2   8     2140.45     2067.13     78.56 o 
   0   2   8       10.15        3.50     17.56 o 
   1   2   8      296.99      282.90     34.61 o 
   2   2   8        2.32       13.67     26.56 o 
   3   2   8      211.20      165.78     44.43 o 
   4   2   8      897.48      965.74     75.41 o 
   5   2   8       51.36      -47.39     58.33 o 
 -11   3   8       34.53       26.04     35.73 o 
 -10   3   8        5.74       -3.87     23.33 o 
  -9   3   8      440.46      408.71     45.26 o 
  -8   3   8       36.36       28.60     23.24 o 
  -7   3   8      608.32      608.17     46.12 o 
  -6   3   8      127.15      136.97     28.13 o 
  -5   3   8        8.30        5.07     18.17 o 
  -4   3   8      647.29      643.11     41.72 o 
  -3   3   8      360.68      306.52     42.17 o 
  -2   3   8       94.77       77.22     25.09 o 
  -1   3   8       48.44       63.24     22.34 o 
   0   3   8      703.20      637.81     47.73 o 
   1   3   8      320.33      324.53     36.37 o 
   2   3   8       14.92       -0.44     20.53 o 
   3   3   8       70.89       21.92     36.51 o 
   4   3   8        2.87      -59.71     39.81 o 
 -11   4   8       12.21       16.18     34.60 o 
 -10   4   8      366.13      376.35     47.12 o 
  -9   4   8      211.25      155.52     35.56 o 
  -8   4   8       89.77       85.26     27.53 o 
  -7   4   8        0.43       20.35     28.67 o 
  -6   4   8      789.28      789.35     62.41 o 
  -5   4   8        0.03        0.18     23.59 o 
  -4   4   8        0.66      -30.51     26.53 o 
  -3   4   8        0.03        4.93     24.16 o 
  -2   4   8       46.47       63.59     22.13 o 
  -1   4   8      901.01      855.53     46.42 o 
   0   4   8       41.44       37.84     21.13 o 
   1   4   8       46.98       33.94     21.88 o 
   2   4   8       58.19       26.97     22.85 o 
   3   4   8      109.98       97.89     40.79 o 
 -10   5   8      126.94      119.58     63.70 o 
  -9   5   8      394.94      410.80     60.76 o 
  -8   5   8       27.93       26.04     30.04 o 
  -7   5   8       40.25       26.31     31.93 o 
  -6   5   8      919.78      981.22     71.46 o 
  -5   5   8      314.76      344.81     74.35 o 
  -4   5   8      593.41      490.13     83.39 o 
  -3   5   8      189.03      228.04     34.80 o 
  -2   5   8      227.65      241.02     37.03 o 
  -1   5   8      580.72      521.61     43.21 o 
   0   5   8      919.51      887.84     52.46 o 
   1   5   8      123.40      148.93     30.26 o 
   2   5   8        1.97        8.83     25.46 o 
 -10   6   8       61.82       45.21     39.53 o 
  -9   6   8      258.92      279.33     55.22 o 
  -8   6   8       24.36       12.70     31.24 o 
  -7   6   8       32.68       10.94     43.88 o 
  -6   6   8      332.82      180.43     63.97 o 
  -5   6   8      510.52      530.98     91.69 o 
  -4   6   8      358.44      287.18     72.62 o 
  -3   6   8       15.30       15.42     22.57 o 
  -2   6   8       50.27       54.97     32.28 o 
  -1   6   8       16.53       23.48     22.68 o 
   0   6   8      392.57      392.34     42.21 o 
   1   6   8       70.97       81.90     35.01 o 
  -9   7   8       11.22        9.12     35.28 o 
  -8   7   8      104.89      207.80     72.90 o 
  -7   7   8      189.23      181.38     70.09 o 
  -6   7   8      192.70      180.92     67.03 o 
  -5   7   8      206.81      238.77     74.98 o 
  -4   7   8       11.63        7.85     47.25 o 
  -3   7   8      241.75      300.80     44.81 o 
  -2   7   8      320.65      329.39     47.16 o 
  -1   7   8        7.53      -16.61     21.31 o 
  -7   8   8       35.11       18.16     49.54 o 
  -6   8   8       14.89      -49.26     44.33 o 
  -5   8   8      624.44      615.28    104.22 o 
  -4   8   8       47.60       59.01     56.89 o 
   0 -12   9       38.16       21.95     32.66 o 
   1 -12   9       14.92        1.92     31.43 o 
   2 -12   9      494.29      567.82     64.11 o 
   3 -12   9        3.29        5.23     32.48 o 
   4 -12   9        5.35        4.31     33.49 o 
   5 -12   9        0.34       30.67     35.32 o 
  -2 -11   9       55.47       37.24     36.34 o 
  -1 -11   9      280.56      399.24     55.69 o 
   0 -11   9       26.80       29.84     32.46 o 
   1 -11   9       29.11       15.15     22.53 o 
   2 -11   9      429.38      441.50     45.35 o 
   3 -11   9      293.00      324.86     41.39 o 
   4 -11   9      891.56     1027.73     72.19 o 
   5 -11   9        8.25       35.48     33.81 o 
   6 -11   9       79.54      142.87     59.40 o 
  -4 -10   9       61.10      119.61     39.45 o 
  -3 -10   9       19.18        8.70     33.90 o 
  -2 -10   9       29.84       33.79     22.36 o 
  -1 -10   9      631.08      748.30     50.04 o 
   0 -10   9       36.74       38.16     22.37 o 
   1 -10   9       74.03       85.21     26.40 o 
   2 -10   9      411.08      438.35     42.72 o 
   3 -10   9      150.84      211.23     34.72 o 
   4 -10   9      144.94      169.45     41.87 o 
   5 -10   9      168.17      238.77     51.77 o 
   6 -10   9       14.99       47.68     34.03 o 
   7 -10   9       39.17      259.79    112.74 o 
  -5  -9   9       17.13       55.75     50.25 o 
  -4  -9   9       33.66       52.15     22.46 o 
  -3  -9   9      391.67      451.91     42.94 o 
  -2  -9   9      264.58      268.86     33.21 o 
  -1  -9   9      294.28      310.89     34.89 o 
   0  -9   9      314.71      357.17     36.88 o 
   1  -9   9       60.92       95.30     26.16 o 
   2  -9   9       91.06       95.08     25.50 o 
   3  -9   9      639.39      620.89     64.14 o 
   4  -9   9      241.56      278.64     45.84 o 
   5  -9   9      664.25      758.96     62.31 o 
   6  -9   9       41.08       18.46     30.24 o 
   7  -9   9        6.88      118.69     41.98 o 
   8  -9   9       72.20       75.72     58.48 o 
  -6  -8   9       86.46      123.15     64.35 o 
  -5  -8   9       53.56       51.77     22.44 o 
  -4  -8   9       82.73       76.31     22.86 o 
  -3  -8   9        3.96        5.40     17.59 o 
  -2  -8   9     1184.13     1179.04     88.22 o 
  -1  -8   9      319.87      353.68     35.15 o 
   0  -8   9       20.32       16.37     18.82 o 
   1  -8   9        0.31        8.22     17.58 o 
   2  -8   9       60.29       43.04     21.74 o 
   3  -8   9      922.83      938.98     65.63 o 
   4  -8   9      213.31      216.08     53.78 o 
   5  -8   9      207.84      266.71     55.68 o 
   6  -8   9      104.82      116.15     34.34 o 
   7  -8   9       14.46      138.68     48.30 o 
   8  -8   9      226.80      941.03     56.40 o 
  -6  -7   9      173.66      128.09     35.04 o 
  -5  -7   9      633.00      650.50     56.99 o 
  -4  -7   9       28.39       83.35     22.09 o 
  -3  -7   9       68.53       59.36     21.40 o 
  -2  -7   9      258.01      275.23     30.00 o 
  -1  -7   9      258.08      268.69     32.12 o 
   0  -7   9     1680.86     1741.50     59.16 o 
   1  -7   9       12.95       -0.81     16.49 o 
   2  -7   9      233.20      237.23     30.21 o 
   3  -7   9       24.09       36.09     18.99 o 
   4  -7   9     1040.82     1026.69     60.62 o 
   5  -7   9      758.06      842.77     57.03 o 
   6  -7   9        1.01       29.93     24.56 o 
   7  -7   9      103.50      250.05     42.88 o 
   8  -7   9        0.49      603.74     58.62 o 
  -8  -6   9        0.02       13.02     48.56 o 
  -7  -6   9       23.21       21.04     22.98 o 
  -6  -6   9        5.29        4.73     20.68 o 
  -5  -6   9     1122.12     1175.02     47.97 o 
  -4  -6   9        2.30       11.54     16.73 o 
  -3  -6   9      161.08      200.11     26.42 o 
  -2  -6   9       69.22      110.97     21.07 o 
  -1  -6   9      117.49      112.00     22.87 o 
   0  -6   9      124.80      122.47     23.14 o 
   1  -6   9      165.51      181.43     25.18 o 
   2  -6   9      166.48      149.64     24.19 o 
   3  -6   9      174.97      225.24     33.78 o 
   4  -6   9      187.39      168.41     31.00 o 
   5  -6   9       24.06       22.10     21.57 o 
   6  -6   9      380.76      411.65     52.96 o 
   7  -6   9       24.52      179.13     33.45 o 
   8  -6   9       51.50      647.27     62.38 o 
  -8  -5   9       74.87       57.20     27.83 o 
  -7  -5   9      553.15      616.35     49.84 o 
  -6  -5   9      121.54       89.02     26.43 o 
  -5  -5   9      918.86     1009.33     60.90 o 
  -4  -5   9      362.05      372.80     30.16 o 
  -3  -5   9       19.74       21.54     17.98 o 
  -2  -5   9      862.09      769.93     38.72 o 
  -1  -5   9      162.88      159.16     23.32 o 
   0  -5   9     2237.61     2055.96     97.44 o 
   1  -5   9       99.70      100.07     20.46 o 
   2  -5   9      370.62      314.10     28.81 o 
   3  -5   9      264.59      235.54     32.21 o 
   4  -5   9      778.62      823.45     50.62 o 
   5  -5   9      324.05      319.44     51.51 o 
   6  -5   9        2.79       42.65     34.60 o 
   7  -5   9       36.97      168.11     57.95 o 
   8  -5   9        4.87      295.27     58.76 o 
  -9  -4   9       69.90      106.01     62.77 o 
  -8  -4   9      172.37      220.33     36.73 o 
  -7  -4   9       48.10       47.32     24.41 o 
  -6  -4   9      394.00      401.91     68.12 o 
  -5  -4   9      401.88      453.91     42.72 o 
  -4  -4   9        7.01       20.14     14.99 o 
  -3  -4   9      218.44      240.43     24.67 o 
  -2  -4   9      188.71      168.95     22.12 o 
  -1  -4   9     1625.70     1594.56    110.70 o 
   0  -4   9      246.45      222.68     24.40 o 
   1  -4   9      963.80      964.79     41.95 o 
   2  -4   9       76.47       51.85     22.06 o 
   3  -4   9        2.04       -2.57     22.01 o 
   4  -4   9      659.76      684.83     50.65 o 
   5  -4   9      160.67      196.13     37.80 o 
   6  -4   9      795.11      831.51     62.32 o 
   7  -4   9        5.43       74.16     48.16 o 
   8  -4   9        1.48      184.57     56.97 o 
  -9  -3   9      335.82      384.68     86.17 o 
  -8  -3   9      132.23      122.76     29.72 o 
  -7  -3   9      473.44      472.09     38.76 o 
  -6  -3   9       22.05        6.89     17.24 o 
  -5  -3   9      354.67      357.72     32.39 o 
  -4  -3   9     2316.48     2378.68     67.31 o 
  -3  -3   9       78.21       64.64     14.77 o 
  -2  -3   9      164.40      123.83     17.00 o 
  -1  -3   9      292.41      287.49     21.71 o 
   0  -3   9      268.89      253.85     21.35 o 
   1  -3   9     1392.50     1249.02     41.00 o 
   2  -3   9        4.59       12.61     21.00 o 
   3  -3   9       18.40       14.01     26.66 o 
   4  -3   9       82.37       66.98     31.72 o 
   5  -3   9      564.07      533.28     61.75 o 
   6  -3   9      193.74      230.02     53.31 o 
   7  -3   9       84.23       68.55     38.57 o 
 -10  -2   9      263.61      240.47     55.17 o 
  -9  -2   9       59.98       37.29     24.04 o 
  -8  -2   9       19.03        5.85     18.23 o 
  -7  -2   9        5.39       -2.84     16.40 o 
  -6  -2   9      502.34      562.61     40.29 o 
  -5  -2   9        1.25        6.41     16.38 o 
  -4  -2   9        6.98        6.93     11.93 o 
  -3  -2   9      123.39      128.53     17.25 o 
  -2  -2   9      187.93      175.81     18.58 o 
  -1  -2   9     1445.95     1396.49     52.92 o 
   0  -2   9      245.01      230.89     22.36 o 
   1  -2   9      227.33      239.55     35.82 o 
   2  -2   9      358.48      325.51     42.54 o 
   3  -2   9        2.69        3.30     26.79 o 
   4  -2   9       61.10       90.60     36.39 o 
   5  -2   9        0.28      -15.27     28.40 o 
   6  -2   9        1.46        4.92     34.73 o 
   7  -2   9       95.83      101.64     48.41 o 
 -10  -1   9       40.63       37.78     34.91 o 
  -9  -1   9      513.66      497.53     45.28 o 
  -8  -1   9       13.00        1.99     19.43 o 
  -7  -1   9      125.48      123.60     27.00 o 
  -6  -1   9      787.68      817.62     47.68 o 
  -5  -1   9      151.94      192.72     27.52 o 
  -4  -1   9     3410.78     3476.16    128.79 o 
  -3  -1   9       82.34       56.81     14.44 o 
  -2  -1   9        5.97        6.00     12.64 o 
  -1  -1   9       63.94       64.90     18.96 o 
   0  -1   9      860.46      801.40     63.54 o 
   1  -1   9      669.88      617.09     52.35 o 
   2  -1   9        0.85        2.38     30.16 o 
   3  -1   9       57.32       51.62     36.07 o 
   4  -1   9        0.05       38.70     33.09 o 
   5  -1   9      749.21      713.71     70.44 o 
   6  -1   9        9.55        0.45     36.70 o 
 -10   0   9       31.09        4.07     32.21 o 
  -9   0   9      710.18      719.24     59.63 o 
  -8   0   9      144.53      143.51     30.71 o 
  -7   0   9      480.93      473.93     42.05 o 
  -6   0   9      104.29       79.82     23.37 o 
  -5   0   9      702.84      796.81     46.10 o 
  -4   0   9      392.72      412.15     30.31 o 
  -3   0   9      346.57      373.35     27.03 o 
  -2   0   9      632.03      663.35     42.39 o 
  -1   0   9      103.87      113.85     31.11 o 
   0   0   9      652.73      582.78     51.65 o 
   1   0   9       15.12       -6.03     24.69 o 
   2   0   9      797.32      747.86     61.25 o 
   3   0   9       38.89       21.84     29.56 o 
   4   0   9        2.94       -8.94     32.21 o 
   5   0   9       52.90      -24.06     37.26 o 
   6   0   9       84.88       -3.86     45.58 o 
 -10   1   9        1.08      -10.41     29.77 o 
  -9   1   9      537.49      491.89     47.81 o 
  -8   1   9      499.73      486.57     45.43 o 
  -7   1   9      135.25      108.93     27.38 o 
  -6   1   9        2.13       -2.96     16.59 o 
  -5   1   9      529.05      497.22     39.82 o 
  -4   1   9      757.52      739.51     36.38 o 
  -3   1   9      436.77      463.00     31.28 o 
  -2   1   9      143.88      162.63     61.33 o 
  -1   1   9       55.52       85.61     34.77 o 
   0   1   9      770.29      733.11     59.00 o 
   1   1   9      106.27      133.47     41.31 o 
   2   1   9      210.90      191.68     47.96 o 
   3   1   9       14.62       -2.21     31.26 o 
   4   1   9       17.15        8.69     35.64 o 
   5   1   9      245.45      122.44     54.68 o 
 -10   2   9      476.03      507.21     51.27 o 
  -9   2   9      558.28      633.27     53.13 o 
  -8   2   9      271.79      295.16     52.04 o 
  -7   2   9       63.23       59.77     24.12 o 
  -6   2   9      144.84      112.83     27.18 o 
  -5   2   9     1111.81     1107.20     56.37 o 
  -4   2   9      197.35      224.73     37.83 o 
  -3   2   9      564.24      603.70     53.16 o 
  -2   2   9        1.34      -13.32     25.48 o 
  -1   2   9        0.90       33.70     30.67 o 
   0   2   9      370.79      398.19     40.89 o 
   1   2   9      270.15      224.35     47.78 o 
   2   2   9      531.83      544.79     62.11 o 
   3   2   9       68.33       17.18     64.66 o 
   4   2   9       23.35      -51.87     34.58 o 
 -10   3   9       60.69       47.81     31.31 o 
  -9   3   9       18.73      -24.00     20.86 o 
  -8   3   9     2073.79     2024.50     82.93 o 
  -7   3   9        0.11        3.86     20.33 o 
  -6   3   9       25.03       45.38     29.35 o 
  -5   3   9      275.47      267.44     42.08 o 
  -4   3   9      819.54      628.41     86.41 o 
  -3   3   9     1106.91     1168.88     70.43 o 
  -2   3   9        0.57       -3.68     28.86 o 
  -1   3   9       37.68      -12.82     40.70 o 
   0   3   9      236.29      212.03     35.04 o 
   1   3   9      808.83      703.46     52.08 o 
   2   3   9      441.40      405.52     60.48 o 
   3   3   9       88.54       33.42     65.92 o 
 -10   4   9       50.29       47.18     29.07 o 
  -9   4   9       20.17        3.44     30.69 o 
  -8   4   9      393.79      441.31    112.05 o 
  -7   4   9      125.39      124.92     38.87 o 
  -6   4   9      194.48      147.61     40.24 o 
  -5   4   9      277.73      269.83     69.74 o 
  -4   4   9      206.17      186.27     61.75 o 
  -3   4   9      351.27      284.97     47.46 o 
  -2   4   9      787.03      803.94     62.03 o 
  -1   4   9       26.14       -1.70     26.58 o 
   0   4   9      107.26      117.82     33.18 o 
   1   4   9        0.02       -9.93     23.13 o 
   2   4   9       19.47      -14.29     29.24 o 
 -10   5   9        2.00       -5.39     34.51 o 
  -9   5   9       42.54       39.90     42.52 o 
  -8   5   9      503.90      468.78     63.16 o 
  -7   5   9      449.59      351.85     80.75 o 
  -6   5   9        2.86       -9.22     39.30 o 
  -5   5   9        2.01        1.90     37.26 o 
  -4   5   9      434.14      560.04     89.48 o 
  -3   5   9      196.17      186.74     40.77 o 
  -2   5   9      201.77      205.99     40.87 o 
  -1   5   9        0.67       -3.38     26.72 o 
   0   5   9        7.51      -14.40     22.27 o 
   1   5   9      322.10      296.46     42.91 o 
  -9   6   9      354.43      382.92     72.01 o 
  -8   6   9      453.84      428.24     95.77 o 
  -7   6   9      150.70      184.19     69.00 o 
  -6   6   9      139.22      122.06     61.82 o 
  -5   6   9        9.89      -33.67     35.57 o 
  -4   6   9      316.06      299.78     78.46 o 
  -3   6   9      323.20      306.48     44.77 o 
  -2   6   9      489.50      649.95     58.60 o 
  -1   6   9       44.22       70.10     32.41 o 
  -7   7   9      481.31      466.06     99.71 o 
  -6   7   9        0.44      -17.73     49.36 o 
  -5   7   9      122.80      251.22     82.37 o 
  -4   7   9      198.69      250.27     81.17 o 
  -3   7   9       43.61        1.79     46.83 o 
   1 -12  10      108.84      114.11     41.64 o 
   2 -12  10      116.97      116.56     42.29 o 
   3 -12  10       67.19       72.61     38.22 o 
  -2 -11  10        1.55      -24.67     32.68 o 
  -1 -11  10        0.17       -8.94     37.58 o 
   0 -11  10      640.34      733.68     68.25 o 
   1 -11  10       67.27       72.01     26.94 o 
   2 -11  10        1.26      -10.92     22.17 o 
   3 -11  10       38.97       66.42     30.12 o 
   4 -11  10       72.33       76.04     39.21 o 
   5 -11  10      285.73      343.61     63.35 o 
  -3 -10  10      376.97      492.55     60.37 o 
  -2 -10  10       47.39       79.13     37.37 o 
  -1 -10  10      190.81      215.69     33.58 o 
   0 -10  10      196.34      245.41     52.78 o 
   1 -10  10      526.40      553.93     46.89 o 
   2 -10  10      121.48       82.47     27.81 o 
   3 -10  10      183.72      168.93     33.29 o 
   4 -10  10       52.76       59.33     33.88 o 
   5 -10  10       12.91       46.93     32.56 o 
   6 -10  10      596.88      792.42     79.06 o 
  -5  -9  10        1.38       83.88     55.80 o 
  -4  -9  10      333.19      443.82     67.77 o 
  -3  -9  10       94.48      100.61     27.62 o 
  -2  -9  10       54.29       41.94     24.47 o 
  -1  -9  10       42.69       14.47     20.42 o 
   0  -9  10       35.26       40.80     23.77 o 
   1  -9  10      579.79      721.68     48.96 o 
   2  -9  10       79.31       55.63     25.62 o 
   3  -9  10      386.69      448.30     43.42 o 
   4  -9  10      163.85      149.82     39.97 o 
   5  -9  10        4.91        4.88     31.39 o 
   6  -9  10      153.40      222.42     44.88 o 
   7  -9  10       66.72      311.79    128.08 o 
  -6  -8  10      154.99      123.36     67.34 o 
  -5  -8  10      155.89      140.07     40.16 o 
  -4  -8  10      169.53      110.93     27.01 o 
  -3  -8  10        6.96       11.83     25.82 o 
  -2  -8  10      293.05      347.50     36.87 o 
  -1  -8  10       66.46      115.74     27.67 o 
   0  -8  10       59.88       32.05     21.59 o 
   1  -8  10      623.83      723.37     46.90 o 
   2  -8  10      167.14      231.05     32.56 o 
   3  -8  10      323.85      319.68     43.48 o 
   4  -8  10        5.33        5.15     24.28 o 
   5  -8  10       36.97       72.52     31.25 o 
   6  -8  10      173.14      216.28     51.70 o 
   7  -8  10      174.22      444.89     57.88 o 
  -6  -7  10      128.76      123.89     63.47 o 
  -5  -7  10      140.28      127.26     25.50 o 
  -4  -7  10     1841.56     1871.48    121.45 o 
  -3  -7  10      238.95      240.51     30.89 o 
  -2  -7  10       59.99       52.26     21.18 o 
  -1  -7  10       97.32       85.77     23.99 o 
   0  -7  10       61.06       90.35     23.08 o 
   1  -7  10      718.43      776.46     45.53 o 
   2  -7  10      272.95      252.15     31.51 o 
   3  -7  10       70.00      119.27     31.99 o 
   4  -7  10      216.98      254.61     47.95 o 
   5  -7  10      695.70      843.89     58.81 o 
   6  -7  10      118.57      220.24     51.02 o 
   7  -7  10      146.37      651.53     68.03 o 
  -7  -6  10      617.14      577.11    100.21 o 
  -6  -6  10       31.61       43.50     26.14 o 
  -5  -6  10       78.98       75.40     33.43 o 
  -4  -6  10      246.63      218.34     55.75 o 
  -3  -6  10      522.66      550.66     43.48 o 
  -2  -6  10     1063.99     1065.30     55.11 o 
  -1  -6  10       86.50       87.37     23.14 o 
   0  -6  10      310.71      315.58     54.65 o 
   1  -6  10        2.66       41.87     18.38 o 
   2  -6  10     1539.32     1575.59     58.76 o 
   3  -6  10      256.20      285.32     37.75 o 
   4  -6  10       38.41       27.58     21.21 o 
   5  -6  10        1.64       33.25     30.42 o 
   6  -6  10       32.58      127.66     30.96 o 
   7  -6  10      584.34     1135.98     73.36 o 
  -8  -5  10      120.27      152.46     66.32 o 
  -7  -5  10      371.04      294.02     73.87 o 
  -6  -5  10       11.65       11.23     21.72 o 
  -5  -5  10        5.75      -13.78     18.14 o 
  -4  -5  10      517.18      574.17     37.51 o 
  -3  -5  10      818.73      807.88     51.71 o 
  -2  -5  10      228.11      190.34     25.90 o 
  -1  -5  10        8.78       36.88     17.25 o 
   0  -5  10      446.14      432.67     33.28 o 
   1  -5  10       99.29       92.25     22.07 o 
   2  -5  10      558.48      601.35     44.64 o 
   3  -5  10       10.43       20.75     20.49 o 
   4  -5  10       22.51       46.44     42.64 o 
   5  -5  10      680.94      686.75    144.42 o 
   6  -5  10       37.16      111.04     39.16 o 
   7  -5  10       21.93      185.60     41.81 o 
  -9  -4  10      164.85      180.32     75.65 o 
  -8  -4  10      114.75      103.34     58.90 o 
  -7  -4  10      176.71      214.97     59.11 o 
  -6  -4  10      389.12      372.65     44.74 o 
  -5  -4  10      833.50      801.24     57.37 o 
  -4  -4  10       56.35       33.91     18.13 o 
  -3  -4  10      665.59      741.81     51.04 o 
  -2  -4  10      237.52      281.21     28.21 o 
  -1  -4  10        6.31        3.70     14.34 o 
   0  -4  10      527.99      452.32     35.02 o 
   1  -4  10       24.34        9.05     16.13 o 
   2  -4  10      394.27      427.26     40.36 o 
   3  -4  10       95.06       46.45     44.19 o 
   4  -4  10        0.38      -45.39     38.21 o 
   5  -4  10        0.79       24.93     47.23 o 
   6  -4  10       44.03      146.58     57.65 o 
   7  -4  10      121.88      282.56     65.81 o 
  -9  -3  10        3.76       -5.21     44.02 o 
  -8  -3  10      505.22      564.89     54.69 o 
  -7  -3  10      113.03       82.94     31.31 o 
  -6  -3  10      100.15      120.99     32.02 o 
  -5  -3  10       24.03       27.70     23.37 o 
  -4  -3  10      321.42      326.74     25.80 o 
  -3  -3  10     2105.29     2091.63     83.63 o 
  -2  -3  10      390.72      365.83     28.41 o 
  -1  -3  10      586.31      590.66     30.26 o 
   0  -3  10      189.51      161.79     21.25 o 
   1  -3  10      856.14      841.00     70.79 o 
   2  -3  10      270.96      310.12     39.42 o 
   3  -3  10      149.36      122.54     38.50 o 
   4  -3  10       64.51      108.20     39.06 o 
   5  -3  10       33.40       47.60     33.48 o 
   6  -3  10      187.72      256.68     51.61 o 
 -10  -2  10        8.52       37.07     36.79 o 
  -9  -2  10       13.19        3.95     31.92 o 
  -8  -2  10        0.07       -7.03     19.96 o 
  -7  -2  10        0.57       10.41     19.66 o 
  -6  -2  10      387.11      404.29     38.64 o 
  -5  -2  10        0.57      -15.33     15.60 o 
  -4  -2  10     1972.75     1933.19     87.05 o 
  -3  -2  10       62.82       60.19     15.84 o 
  -2  -2  10      900.86      880.43     36.44 o 
  -1  -2  10      553.04      514.23     30.53 o 
   0  -2  10      464.33      403.18     41.45 o 
   1  -2  10       60.26       78.95     31.85 o 
   2  -2  10       20.89       -7.50     24.57 o 
   3  -2  10      456.15      463.67     54.18 o 
   4  -2  10      121.30      111.32     40.25 o 
   5  -2  10      288.32      250.88     52.08 o 
   6  -2  10       52.68       75.93     48.44 o 
 -10  -1  10        7.71       -0.25     33.56 o 
  -9  -1  10        0.01        2.98     23.06 o 
  -8  -1  10      629.92      607.30     49.27 o 
  -7  -1  10       18.61       20.30     20.79 o 
  -6  -1  10        2.13       11.96     18.97 o 
  -5  -1  10       55.47       66.82     23.41 o 
  -4  -1  10        0.62       13.78     12.86 o 
  -3  -1  10     1185.22     1169.83     55.71 o 
  -2  -1  10      157.60       98.78     20.12 o 
  -1  -1  10        3.25       -5.53     23.59 o 
   0  -1  10      702.42      710.28     55.64 o 
   1  -1  10      231.03      173.95     40.84 o 
   2  -1  10      195.94      268.56     46.06 o 
   3  -1  10      182.98      177.80     42.68 o 
   4  -1  10       49.44       96.48     42.89 o 
   5  -1  10       40.38       49.54     52.34 o 
   6  -1  10       86.94      101.97     50.27 o 
 -10   0  10       80.06       45.26     37.62 o 
  -9   0  10       81.10       65.33     28.08 o 
  -8   0  10      300.64      284.65     39.07 o 
  -7   0  10      556.94      609.68     48.30 o 
  -6   0  10      636.60      679.98     46.93 o 
  -5   0  10       10.90       -7.79     17.45 o 
  -4   0  10      274.71      280.58     32.73 o 
  -3   0  10       12.06        8.50     14.98 o 
  -2   0  10     1267.66     1313.77    111.50 o 
  -1   0  10      186.80      161.15     39.24 o 
   0   0  10      192.33      171.06     40.84 o 
   1   0  10        5.82      -12.75     29.24 o 
   2   0  10        4.23      -46.61     34.93 o 
   3   0  10     1010.26      978.10     86.67 o 
   4   0  10       61.39       15.07     47.35 o 
   5   0  10       56.78      -17.30     37.99 o 
 -10   1  10      131.42      125.72     47.32 o 
  -9   1  10        0.69       -1.39     22.34 o 
  -8   1  10       55.40       59.28     26.03 o 
  -7   1  10      681.01      737.95     52.53 o 
  -6   1  10      302.51      284.49     36.65 o 
  -5   1  10      362.32      384.55     38.81 o 
  -4   1  10      549.50      511.06     41.43 o 
  -3   1  10       59.75       41.83     31.04 o 
  -2   1  10      987.71      937.00     62.90 o 
  -1   1  10      125.92      129.96     40.36 o 
   0   1  10      719.75      669.99     63.18 o 
   1   1  10      107.09       88.69     40.40 o 
   2   1  10        4.38      -25.86     34.61 o 
   3   1  10       46.29        2.99     42.81 o 
   4   1  10      339.95      295.84     64.01 o 
 -10   2  10      377.55      351.17     62.84 o 
  -9   2  10      153.33      166.12     36.55 o 
  -8   2  10        0.73      -11.75     20.71 o 
  -7   2  10      483.98      455.91     45.74 o 
  -6   2  10      109.14      116.83     29.33 o 
  -5   2  10       12.59       25.73     27.04 o 
  -4   2  10        4.03       25.97     35.50 o 
  -3   2  10        0.01      -30.57     29.63 o 
  -2   2  10      185.88      202.05     47.67 o 
  -1   2  10      480.39      401.26     55.55 o 
   0   2  10       21.96        0.75     33.76 o 
   1   2  10      320.51      192.35     55.64 o 
   2   2  10        1.30      -66.54     44.36 o 
   3   2  10       41.67      -16.71     53.90 o 
 -10   3  10      115.16      109.30     43.74 o 
  -9   3  10       12.96       10.58     24.92 o 
  -8   3  10       20.93       20.26     24.08 o 
  -7   3  10     1124.78     1120.70    120.00 o 
  -6   3  10      124.89      121.54     37.39 o 
  -5   3  10       87.06      138.95     57.00 o 
  -4   3  10      338.05      314.80     71.14 o 
  -3   3  10      206.42      162.99     48.04 o 
  -2   3  10      263.65      262.94     51.86 o 
  -1   3  10      178.12       79.03     45.89 o 
   0   3  10        0.79      -49.18     46.94 o 
   1   3  10      273.24      214.21     55.36 o 
   2   3  10       20.11      -51.10     72.94 o 
  -9   4  10       24.31       -0.91     31.91 o 
  -8   4  10       35.23       44.94     35.34 o 
  -7   4  10        1.01       38.67     48.24 o 
  -6   4  10     1183.39     1053.55    115.41 o 
  -5   4  10      459.93      430.03     85.11 o 
  -4   4  10      251.58      190.35     65.48 o 
  -3   4  10       26.15      -54.74     76.60 o 
  -2   4  10        9.93      -89.28     85.75 o 
  -1   4  10      822.49      727.26     70.73 o 
   0   4  10      104.69       18.39     59.38 o 
   1   4  10       41.66      -23.33     88.58 o 
  -9   5  10      118.38       69.39     41.70 o 
  -8   5  10       12.59       35.08     52.57 o 
  -7   5  10      265.59      242.32     75.93 o 
  -6   5  10      313.84      255.94     75.89 o 
  -5   5  10      135.22       99.12     54.47 o 
  -4   5  10      512.44      417.47     87.54 o 
  -3   5  10      120.18        8.03     63.65 o 
  -2   5  10       80.92       -8.88     38.78 o 
  -1   5  10        3.80      -77.84     51.89 o 
   0   5  10      155.63       32.99     51.80 o 
  -7   6  10       94.90       71.71     56.37 o 
  -6   6  10      500.80      491.32     96.41 o 
  -5   6  10        2.74       13.65     48.13 o 
  -4   6  10        4.97        0.77     46.59 o 
  -3   6  10        4.17      -28.39     38.46 o 
  -1 -11  11      228.79      296.34     50.74 o 
   0 -11  11       37.65       67.74     37.59 o 
   1 -11  11       46.40       41.04     34.58 o 
   2 -11  11       28.28       41.82     27.40 o 
   3 -11  11       27.16       29.31     35.62 o 
   4 -11  11      525.85      621.07     66.89 o 
  -3 -10  11      191.89      295.08     53.18 o 
  -2 -10  11      564.77      628.42     66.31 o 
  -1 -10  11        0.57       -2.78     31.11 o 
   0 -10  11       47.56       24.04     25.20 o 
   1 -10  11       59.53       38.83     25.16 o 
   2 -10  11      517.21      524.06     48.33 o 
   3 -10  11      143.49      136.89     39.13 o 
   4 -10  11       13.54       18.48     32.37 o 
   5 -10  11       47.54      108.43     69.36 o 
  -4  -9  11        5.54       52.92     34.55 o 
  -3  -9  11      240.83      314.73     54.63 o 
  -2  -9  11      312.64      297.35     38.56 o 
  -1  -9  11      968.73      992.11     54.14 o 
   0  -9  11      222.10      241.77     36.31 o 
   1  -9  11       26.67       17.20     22.38 o 
   2  -9  11       41.49       58.06     26.05 o 
   3  -9  11      366.59      391.73     51.67 o 
   4  -9  11      549.08      582.28     69.54 o 
   5  -9  11       72.98      105.76     36.37 o 
   6  -9  11       20.30      111.98     70.77 o 
  -5  -8  11        0.22      -49.89     37.19 o 
  -4  -8  11        7.32       26.98     21.98 o 
  -3  -8  11      189.53      170.03     33.46 o 
  -2  -8  11       99.84      153.22     29.62 o 
  -1  -8  11      655.78      642.06     46.91 o 
   0  -8  11      210.44      216.47     32.87 o 
   1  -8  11       87.30       81.29     26.27 o 
   2  -8  11      167.68      165.25     31.41 o 
   3  -8  11      284.19      350.59     46.74 o 
   4  -8  11      321.93      344.41     48.07 o 
   5  -8  11      363.20      410.46     50.91 o 
   6  -8  11       39.39      194.52     43.69 o 
  -6  -7  11       11.63      -22.24     38.91 o 
  -5  -7  11       97.20       93.25     32.91 o 
  -4  -7  11       46.29       44.86     21.48 o 
  -3  -7  11      223.03      251.50     36.31 o 
  -2  -7  11        1.37       -7.42     18.35 o 
  -1  -7  11       19.96        1.69     19.14 o 
   0  -7  11      944.80      966.85     72.54 o 
   1  -7  11      126.89      100.05     25.86 o 
   2  -7  11        2.35       -3.79     23.50 o 
   3  -7  11       86.08       69.34     32.59 o 
   4  -7  11       79.05       74.22     28.78 o 
   5  -7  11      244.55      320.24     54.72 o 
   6  -7  11       16.13      202.14     57.04 o 
  -7  -6  11      146.42      154.64     69.24 o 
  -6  -6  11      726.32      713.13     67.27 o 
  -5  -6  11       17.12       14.39     29.66 o 
  -4  -6  11        6.31       25.77     20.08 o 
  -3  -6  11       69.37       96.18     25.01 o 
  -2  -6  11      279.09      419.03     47.97 o 
  -1  -6  11      671.59      703.88     51.40 o 
   0  -6  11      222.52      218.51     30.42 o 
   1  -6  11      221.36      198.14     28.75 o 
   2  -6  11       15.62       -2.78     19.76 o 
   3  -6  11     1062.18     1100.04     61.73 o 
   4  -6  11       32.44       66.72     32.19 o 
   5  -6  11       75.44      168.33     39.23 o 
   6  -6  11       75.54      250.94     54.71 o 
  -8  -5  11       27.22       45.35     56.54 o 
  -7  -5  11      183.93      241.30     78.22 o 
  -6  -5  11       11.31       19.49     26.09 o 
  -5  -5  11      737.10      848.07    150.17 o 
  -4  -5  11        0.85        0.00     19.84 o 
  -3  -5  11       23.64       12.85     18.67 o 
  -2  -5  11      336.90      317.66     33.08 o 
  -1  -5  11      370.14      334.59     33.46 o 
   0  -5  11     1379.55     1505.47     80.98 o 
   1  -5  11        6.76       -8.88     17.74 o 
   2  -5  11       67.60      103.02     27.47 o 
   3  -5  11      104.26      102.65     35.38 o 
   4  -5  11      432.67      528.15     63.05 o 
   5  -5  11      223.30      275.79     51.59 o 
   6  -5  11        0.73      177.44     61.01 o 
  -8  -4  11       38.88        7.49     45.04 o 
  -7  -4  11      215.32      168.77     38.81 o 
  -6  -4  11       72.65       61.00     28.96 o 
  -5  -4  11       20.27       46.55     26.84 o 
  -4  -4  11       55.52       52.81     20.63 o 
  -3  -4  11      115.44      150.79     48.98 o 
  -2  -4  11      546.53      602.99     44.65 o 
  -1  -4  11       10.97       19.62     17.29 o 
   0  -4  11       19.51       10.17     15.66 o 
   1  -4  11      590.25      587.62     46.23 o 
   2  -4  11       48.20       79.40     39.30 o 
   3  -4  11      360.41      333.24     57.12 o 
   4  -4  11      165.15      148.91     51.13 o 
   5  -4  11       31.64       63.68     52.20 o 
   6  -4  11      361.10      497.58     76.04 o 
  -9  -3  11        5.99      -14.78     45.53 o 
  -8  -3  11       44.45       37.44     49.47 o 
  -7  -3  11      317.52      334.23     47.79 o 
  -6  -3  11        7.25        8.20     24.64 o 
  -5  -3  11      908.76      953.76     65.39 o 
  -4  -3  11       35.39       33.85     18.71 o 
  -3  -3  11      493.42      480.16     34.98 o 
  -2  -3  11      227.28      244.67     27.44 o 
  -1  -3  11      796.57      787.46     41.44 o 
   0  -3  11        7.27       78.62     37.95 o 
   1  -3  11      395.33      342.56     57.06 o 
   2  -3  11        0.48        2.22     50.82 o 
   3  -3  11       13.22      -38.78     49.54 o 
   4  -3  11      493.84      553.74     81.90 o 
   5  -3  11        2.55       35.27     61.77 o 
   6  -3  11       16.76       84.95     66.50 o 
  -9  -2  11        4.17      -13.58     45.14 o 
  -8  -2  11       43.07       48.51     25.83 o 
  -7  -2  11        3.73       -7.24     19.33 o 
  -6  -2  11      467.07      480.53     42.96 o 
  -5  -2  11      252.72      341.82     36.90 o 
  -4  -2  11      180.64      183.73     30.24 o 
  -3  -2  11      705.28      730.54     35.51 o 
  -2  -2  11      280.15      294.62     44.39 o 
  -1  -2  11      630.80      659.05     73.84 o 
   0  -2  11      134.74      195.85     37.18 o 
   1  -2  11      698.13      672.33     57.17 o 
   2  -2  11        1.59       41.91     31.42 o 
   3  -2  11        0.35        2.24     28.59 o 
   4  -2  11      187.98      220.37     47.96 o 
   5  -2  11      159.91      109.08     45.95 o 
  -9  -1  11      213.47      266.00     54.02 o 
  -8  -1  11      112.92       96.30     30.90 o 
  -7  -1  11       34.71       28.68     23.52 o 
  -6  -1  11      435.95      376.32     40.69 o 
  -5  -1  11        8.27       10.93     19.29 o 
  -4  -1  11      987.40     1017.62     55.01 o 
  -3  -1  11        5.00       13.74     14.68 o 
  -2  -1  11        9.48       22.64     26.03 o 
  -1  -1  11       14.45       26.37     29.22 o 
   0  -1  11      173.80      185.40     39.09 o 
   1  -1  11      259.06      331.57     50.10 o 
   2  -1  11       68.05       47.03     36.13 o 
   3  -1  11       62.01       59.83     36.73 o 
   4  -1  11       70.46       51.93     44.44 o 
   5  -1  11      116.12       86.34     46.29 o 
  -9   0  11       29.25       37.96     36.92 o 
  -8   0  11        3.57       -3.72     22.50 o 
  -7   0  11        9.32       -6.18     20.65 o 
  -6   0  11      238.85      338.04     39.74 o 
  -5   0  11       37.10       44.52     21.88 o 
  -4   0  11       22.05        8.32     20.03 o 
  -3   0  11        0.49       23.32     27.00 o 
  -2   0  11      313.33      251.93     43.56 o 
  -1   0  11      959.80      870.83     63.24 o 
   0   0  11       66.70       48.14     34.43 o 
   1   0  11      398.98      257.20     51.76 o 
   2   0  11      105.35       82.42     42.22 o 
   3   0  11       54.80       10.04     46.54 o 
   4   0  11       11.20        3.48     68.51 o 
  -9   1  11      636.35      829.14    134.18 o 
  -8   1  11        0.02      -11.45     21.21 o 
  -7   1  11        3.06      -11.46     21.45 o 
  -6   1  11       16.95       31.31     23.19 o 
  -5   1  11      363.01      356.52     39.96 o 
  -4   1  11     1042.85      974.24    100.31 o 
  -3   1  11       10.98       27.04     34.41 o 
  -2   1  11      147.88      132.00     40.67 o 
  -1   1  11       62.64       34.13     35.14 o 
   0   1  11      638.22      525.90     62.46 o 
   1   1  11      431.62      412.06     61.14 o 
   2   1  11       39.49       59.55     40.59 o 
   3   1  11        0.38      -52.01     34.67 o 
  -9   2  11      260.64      242.71     42.57 o 
  -8   2  11       71.56       28.68     26.49 o 
  -7   2  11       47.62       52.24     26.66 o 
  -6   2  11      496.96      511.63     58.98 o 
  -5   2  11       57.10       62.63     47.99 o 
  -4   2  11      198.75      150.87     58.58 o 
  -3   2  11     1164.79     1152.96     74.32 o 
  -2   2  11      188.60      137.89     46.23 o 
  -1   2  11       21.01      -20.67     38.16 o 
   0   2  11      103.39       46.04     50.66 o 
   1   2  11       78.83       -4.58     52.91 o 
   2   2  11      548.64      587.12     76.18 o 
  -9   3  11      170.12      113.92     53.82 o 
  -8   3  11      309.91      295.81     57.07 o 
  -7   3  11        8.55      -17.31     38.81 o 
  -6   3  11        2.90      -25.33     40.32 o 
  -5   3  11      249.94      186.97     67.80 o 
  -4   3  11        0.87       -6.05     41.27 o 
  -3   3  11      424.21      362.86     58.16 o 
  -2   3  11        6.79      -50.86     35.97 o 
  -1   3  11       29.54      -38.19     45.90 o 
   0   3  11      142.97       44.97     75.41 o 
   1   3  11        7.19      -67.84     67.14 o 
  -8   4  11        2.66       19.32     48.49 o 
  -7   4  11        2.01       29.34     45.39 o 
  -6   4  11      106.36       65.59     52.81 o 
  -5   4  11      317.28      293.20     80.89 o 
  -4   4  11       95.93      129.31     61.96 o 
  -3   4  11      295.61      235.67     72.16 o 
  -2   4  11       25.59      -87.47     93.25 o 
  -1   4  11       13.62     -138.61    108.42 o 
  -7   5  11        0.41        3.98     50.35 o 
  -6   5  11       58.90       64.53     52.71 o 
  -5   5  11        8.38       -9.39     47.64 o 
  -4   5  11       42.66       11.22     46.41 o 
  -3   5  11      131.70      146.44     68.19 o 
   1 -11  12       12.94        6.73     34.04 o 
  -2 -10  12       75.51      126.19     42.19 o 
  -1 -10  12        0.14       29.33     35.54 o 
   0 -10  12        4.54        0.91     31.00 o 
   1 -10  12      115.04       99.76     30.05 o 
   2 -10  12      109.07       93.75     29.69 o 
   3 -10  12       46.47       37.82     33.75 o 
   4 -10  12        0.59       50.96     33.35 o 
  -4  -9  12        0.34       81.37     62.92 o 
  -3  -9  12        0.72       87.67     40.12 o 
  -2  -9  12       11.92       74.34     45.08 o 
  -1  -9  12       54.15       50.72     24.98 o 
   0  -9  12      306.22      341.03     50.18 o 
   1  -9  12      199.08      231.00     37.07 o 
   2  -9  12        3.08       10.37     29.47 o 
   3  -9  12        8.92       15.85     28.07 o 
   4  -9  12      161.74      191.92     40.96 o 
   5  -9  12       80.99      164.12     41.02 o 
  -5  -8  12      223.70      200.48     76.91 o 
  -4  -8  12      219.70      352.41     85.60 o 
  -3  -8  12      223.33      327.46     57.79 o 
  -2  -8  12      149.14      181.80     45.95 o 
  -1  -8  12      132.54      179.38     34.02 o 
   0  -8  12       18.27        1.99     23.08 o 
   1  -8  12      781.23      803.02     61.63 o 
   2  -8  12       59.63       91.01     34.14 o 
   3  -8  12        0.49       -4.95     24.58 o 
   4  -8  12       12.01       45.61     27.55 o 
   5  -8  12      145.95      267.59     53.35 o 
  -6  -7  12       63.84       61.71     60.38 o 
  -5  -7  12       22.89       61.96     52.29 o 
  -4  -7  12      432.97      543.84    105.47 o 
  -3  -7  12      419.61      417.29     73.82 o 
  -2  -7  12       47.74       81.70     27.23 o 
  -1  -7  12       61.39       28.02     22.63 o 
   0  -7  12        3.68       10.11     22.32 o 
   1  -7  12      740.28      726.02     48.86 o 
   2  -7  12       42.08       52.43     28.96 o 
   3  -7  12      197.50      229.08     38.98 o 
   4  -7  12      104.28      161.22     55.01 o 
   5  -7  12      203.97      267.42     46.66 o 
  -7  -6  12      137.24      265.65     83.28 o 
  -5  -6  12       28.33        3.87     25.35 o 
  -4  -6  12        4.01        8.28     20.89 o 
  -3  -6  12       24.05       11.27     20.06 o 
  -2  -6  12      400.39      445.12     40.51 o 
  -1  -6  12      290.46      309.55     35.98 o 
   0  -6  12       84.66       46.80     22.18 o 
   1  -6  12      527.63      453.59     46.90 o 
   2  -6  12       75.37      109.10     31.53 o 
   3  -6  12      135.55      155.07     39.36 o 
   4  -6  12       62.11      108.42     31.91 o 
   5  -6  12       41.51      178.48     44.17 o 
  -7  -5  12        0.04       26.11     51.02 o 
  -6  -5  12        1.15       -6.42     22.99 o 
  -5  -5  12       31.76       13.34     27.26 o 
  -4  -5  12      602.12      805.70     95.26 o 
  -3  -5  12       85.15       99.23     25.86 o 
  -2  -5  12       36.69       54.83     22.96 o 
  -1  -5  12        0.27       16.96     17.86 o 
   0  -5  12      323.76      310.28     33.98 o 
   1  -5  12      784.40      768.62     53.40 o 
   2  -5  12        3.30       39.35     30.52 o 
   3  -5  12       35.40      119.67     35.46 o 
   4  -5  12      101.95      225.99     43.68 o 
   5  -5  12      349.36      440.85     58.94 o 
  -8  -4  12       38.10       82.86     61.08 o 
  -7  -4  12      403.89      372.75     87.44 o 
  -6  -4  12      137.20       70.35     32.44 o 
  -5  -4  12      135.23      107.09     33.82 o 
  -4  -4  12        4.58       -0.42     27.32 o 
  -3  -4  12      488.43      594.51     47.39 o 
  -2  -4  12      385.68      438.43     36.91 o 
  -1  -4  12        2.00       -9.67     15.12 o 
   0  -4  12        2.12       26.84     25.43 o 
   1  -4  12        0.49       64.31     30.96 o 
   2  -4  12      725.36      927.45     78.27 o 
   3  -4  12       47.91      111.41     45.76 o 
   4  -4  12        0.20       84.57     48.55 o 
   5  -4  12        1.54       86.68     45.47 o 
  -8  -3  12       82.20      103.55     63.76 o 
  -7  -3  12       84.54       83.70     35.52 o 
  -6  -3  12      109.97      151.93     38.05 o 
  -5  -3  12       12.62       -2.50     22.68 o 
  -4  -3  12       66.47      125.43     34.65 o 
  -3  -3  12      267.22      330.05     32.84 o 
  -2  -3  12      115.01      141.35     24.32 o 
  -1  -3  12      751.12      871.72     66.81 o 
   0  -3  12      147.53      146.79     41.91 o 
   1  -3  12        3.12       30.43     40.47 o 
   2  -3  12       39.67       50.63     51.65 o 
   3  -3  12       97.86       65.07     58.24 o 
   4  -3  12      191.22      202.74     65.79 o 
  -8  -2  12      113.48      146.93     68.89 o 
  -7  -2  12       91.95       63.85     33.01 o 
  -6  -2  12      247.45      302.22     48.08 o 
  -5  -2  12      429.34      438.76     76.04 o 
  -4  -2  12        5.08        5.72     18.97 o 
  -3  -2  12      379.62      564.23     58.03 o 
  -2  -2  12       49.74       84.45     32.40 o 
  -1  -2  12      380.04      372.39     43.01 o 
   0  -2  12       54.52       54.75     30.59 o 
   1  -2  12      177.84      147.65     39.61 o 
   2  -2  12      623.92      657.67     75.56 o 
   3  -2  12        1.84       10.72     34.54 o 
   4  -2  12        0.24       17.22     33.97 o 
  -9  -1  12        3.84        4.13     33.18 o 
  -8  -1  12      610.22      693.67     73.25 o 
  -7  -1  12      244.58      251.10     39.89 o 
  -6  -1  12      108.11      121.19     30.92 o 
  -5  -1  12        8.07       21.83     21.93 o 
  -4  -1  12       11.07       16.60     21.76 o 
  -3  -1  12      847.03     1031.22     65.91 o 
  -2  -1  12       69.07      117.76     37.15 o 
  -1  -1  12      171.47      160.40     41.04 o 
   0  -1  12      108.05      113.87     37.82 o 
   1  -1  12      232.20      205.75     46.16 o 
   2  -1  12      219.87      231.63     52.55 o 
   3  -1  12      366.80      339.56     58.13 o 
  -9   0  12        0.53        0.40     33.48 o 
  -8   0  12        5.08       -0.84     22.92 o 
  -7   0  12      254.99      287.29     41.58 o 
  -6   0  12      229.51      274.47     39.21 o 
  -5   0  12      127.97      108.62     29.72 o 
  -4   0  12       12.80       47.36     45.42 o 
  -3   0  12      137.47      154.04     50.09 o 
  -2   0  12      658.84      720.38     60.68 o 
  -1   0  12      187.27      162.56     44.27 o 
   0   0  12        4.22       15.77     32.88 o 
   1   0  12        3.70       34.92     35.24 o 
   2   0  12        4.47       13.57     40.21 o 
   3   0  12      232.37      222.31     61.74 o 
  -9   1  12        5.04       -1.99     33.05 o 
  -8   1  12      290.42      316.03     45.36 o 
  -7   1  12        4.82       -0.90     23.98 o 
  -6   1  12        7.73       -3.46     29.56 o 
  -5   1  12      178.71      144.22     61.96 o 
  -4   1  12       59.22       75.26     49.40 o 
  -3   1  12      380.93      426.24     53.09 o 
  -2   1  12        0.75      -20.45     30.02 o 
  -1   1  12       14.59       20.48     34.44 o 
   0   1  12       65.29       65.91     42.79 o 
   1   1  12       31.99        0.13     43.04 o 
   2   1  12        8.94      -18.17     41.09 o 
  -8   2  12       20.10       33.54     36.06 o 
  -7   2  12      411.18      339.29     84.06 o 
  -6   2  12       67.24       65.13     51.79 o 
  -5   2  12        8.42       31.63     43.70 o 
  -4   2  12        1.39      -14.71     38.84 o 
  -3   2  12       14.00       -4.79     41.34 o 
  -2   2  12      675.97      653.90     69.55 o 
  -1   2  12        0.12      -11.45     40.28 o 
   0   2  12        0.21      -59.01     45.52 o 
   1   2  12       32.78      -23.80     51.76 o 
  -8   3  12        7.29       26.92     49.82 o 
  -7   3  12      264.58      246.01     78.15 o 
  -6   3  12      101.78       61.50     52.29 o 
  -5   3  12      702.59      464.37     91.16 o 
  -4   3  12       13.76       26.53     47.64 o 
  -3   3  12       31.62       65.80     54.43 o 
  -2   3  12        5.13      -82.65     87.52 o 
  -1   3  12       14.44      -54.57     56.94 o 
  -6   4  12       72.04       14.95     49.40 o 
  -5   4  12      149.20       79.10     61.36 o 
  -4   4  12       41.81       19.32     47.22 o 
  -3   4  12        7.50      -21.74     44.16 o 
   0 -10  13       96.45      142.42     41.95 o 
   1 -10  13        0.41      -11.79     31.58 o 
   2 -10  13      218.02      258.58     49.71 o 
  -2  -9  13        9.18       47.77     36.67 o 
  -1  -9  13      476.57      620.18     68.57 o 
   0  -9  13       67.29       47.37     28.11 o 
   1  -9  13        1.34       12.84     25.35 o 
   2  -9  13       79.46      108.39     37.09 o 
   3  -9  13       53.81       73.38     34.47 o 
  -4  -8  13        1.27      177.62     99.26 o 
  -3  -8  13      153.24      236.74     66.77 o 
  -2  -8  13       28.26       47.97     26.97 o 
  -1  -8  13       73.95       44.44     26.52 o 
   0  -8  13        0.05      -11.65     19.95 o 
   1  -8  13       11.15       27.39     30.20 o 
   2  -8  13      208.63      214.74     41.74 o 
   3  -8  13        2.00       18.01     27.00 o 
   4  -8  13       15.23      193.47     45.76 o 
  -5  -7  13       26.72       25.93     49.96 o 
  -4  -7  13       12.98      106.89     36.90 o 
  -3  -7  13      161.67      274.03     38.45 o 
  -2  -7  13      180.75      174.87     32.38 o 
  -1  -7  13      461.63      610.00     72.69 o 
   0  -7  13      167.79      161.66     32.25 o 
   1  -7  13       58.94       85.00     34.48 o 
   2  -7  13       47.33       71.70     30.05 o 
   3  -7  13       92.00      185.94     54.73 o 
   4  -7  13       75.90      161.77     39.88 o 
  -5  -6  13       24.28       11.26     48.17 o 
  -4  -6  13      112.51       77.71     35.74 o 
  -3  -6  13       39.63      115.66     28.15 o 
  -2  -6  13       76.88      155.35     30.72 o 
  -1  -6  13      369.87      414.56     41.41 o 
   0  -6  13      135.11      164.54     35.59 o 
   1  -6  13      180.86      247.44     40.64 o 
   2  -6  13      204.15      237.36     61.61 o 
   3  -6  13      117.09      190.26     41.05 o 
   4  -6  13       37.54      149.15     47.22 o 
  -6  -5  13       39.75       25.76     55.17 o 
  -5  -5  13      203.52      247.07     59.18 o 
  -4  -5  13       69.16       45.65     30.51 o 
  -3  -5  13      141.85      202.39     45.94 o 
  -2  -5  13      177.97      164.14     29.71 o 
  -1  -5  13       51.50       83.88     25.11 o 
   0  -5  13      535.93      635.20     68.94 o 
   1  -5  13       32.69       62.19     29.28 o 
   2  -5  13        2.46       73.39     30.45 o 
   3  -5  13       41.31      175.58     36.36 o 
  -7  -4  13      226.27      204.25     77.48 o 
  -6  -4  13      575.00      531.40     97.96 o 
  -5  -4  13       19.73       14.01     27.85 o 
  -4  -4  13       94.64       86.17     46.44 o 
  -3  -4  13        0.55       36.90     39.83 o 
  -2  -4  13      581.33      637.77     57.11 o 
  -1  -4  13      228.63      280.14     47.04 o 
   0  -4  13      112.38      171.11     37.58 o 
   1  -4  13      101.88      214.80     44.45 o 
   2  -4  13      102.33      160.72     43.01 o 
   3  -4  13      296.37      372.16     74.72 o 
   4  -4  13       33.20      176.16     50.57 o 
  -7  -3  13       66.78       23.26     51.86 o 
  -6  -3  13      147.81      113.31     39.01 o 
  -5  -3  13     1257.23     1361.66    109.00 o 
  -4  -3  13       16.96       22.44     27.35 o 
  -3  -3  13        9.70       44.50     24.08 o 
  -1  -3  13      445.76      495.06     55.25 o 
   0  -3  13      660.28      854.33     71.92 o 
   1  -3  13        0.03      106.36     48.28 o 
   2  -3  13       11.21      105.24     54.81 o 
   3  -3  13        1.11       63.58     56.63 o 
  -8  -2  13       53.97       42.01     56.68 o 
  -7  -2  13      346.74      348.47     86.38 o 
  -6  -2  13        0.00      -24.63     26.19 o 
  -5  -2  13      324.45      332.53     51.64 o 
  -4  -2  13       12.85       15.90     27.93 o 
  -3  -2  13      130.19      293.82     37.66 o 
  -2  -2  13      284.60      388.24     49.46 o 
  -1  -2  13       97.33      170.16     48.37 o 
   0  -2  13       74.70       71.84     47.81 o 
   1  -2  13      184.06      237.04     67.65 o 
   2  -2  13        8.77       46.14     62.88 o 
   3  -2  13       31.02       84.54     70.94 o 
  -8  -1  13       97.99       39.37     51.72 o 
  -7  -1  13      166.05      125.14     35.47 o 
  -6  -1  13      128.76      154.35     35.14 o 
  -5  -1  13      276.72      283.06     40.73 o 
  -4  -1  13      164.77      219.45     64.92 o 
  -3  -1  13       30.36      150.49     65.35 o 
  -2  -1  13       28.11       36.67     35.85 o 
  -1  -1  13      440.67      454.57     54.39 o 
   0  -1  13      119.10       91.84     40.44 o 
   1  -1  13       15.52       44.70     42.67 o 
   2  -1  13       27.25       59.71     41.32 o 
  -8   0  13        6.84       38.65     36.82 o 
  -7   0  13       39.70       31.39     28.15 o 
  -6   0  13      345.57      358.68     81.45 o 
  -5   0  13      233.48      244.15     67.63 o 
  -4   0  13       95.78      139.68     56.72 o 
  -3   0  13       20.53       -6.86     40.50 o 
  -2   0  13       24.15       37.33     34.17 o 
  -1   0  13      676.75      656.17     65.64 o 
   0   0  13      152.27      100.55     46.65 o 
   1   0  13       82.07      123.03     48.68 o 
  -7   1  13        0.16       14.92     47.64 o 
  -6   1  13        3.17       34.41     50.31 o 
  -5   1  13        2.50        0.56     42.57 o 
  -4   1  13      645.84      702.72    102.18 o 
  -3   1  13      117.37       55.42     48.94 o 
  -2   1  13       46.87       76.40     39.64 o 
  -1   1  13        1.43      -20.08     38.38 o 
   0   1  13      126.68       93.25     47.95 o 
  -7   2  13       59.26       73.36     59.78 o 
  -6   2  13      197.05      258.12     80.64 o 
  -5   2  13        1.72      -29.41     45.42 o 
  -4   2  13       10.95       58.79     52.88 o 
  -3   2  13       95.28       90.25     56.51 o 
  -2   2  13       10.59      -18.17     37.27 o 
  -2  -8  14       31.05       55.37     37.53 o 
  -1  -8  14       21.01      124.32     42.90 o 
   0  -8  14        0.27       51.64     33.06 o 
   1  -8  14      186.32      282.04     55.51 o 
   2  -8  14       84.18      219.89     51.77 o 
  -4  -7  14       14.54       27.34     51.83 o 
  -3  -7  14        0.18      225.55    102.98 o 
  -2  -7  14       19.80      103.76     55.56 o 
  -1  -7  14       70.30       65.35     26.77 o 
   0  -7  14      240.00      274.74     45.65 o 
   1  -7  14       47.09      143.62     45.32 o 
   2  -7  14       20.48      106.19     57.88 o 
  -5  -6  14       85.51      112.45     64.78 o 
  -4  -6  14      140.20      168.89     68.33 o 
  -3  -6  14      208.47      405.59     92.03 o 
  -2  -6  14       62.04      130.54     30.26 o 
  -1  -6  14       59.13      105.43     32.82 o 
   0  -6  14       18.50       79.21     37.45 o 
   1  -6  14      420.55      537.47     67.71 o 
   2  -6  14      177.23      404.89     58.37 o 
  -5  -5  14       73.24       22.73     52.57 o 
  -4  -5  14      296.86      375.04     56.39 o 
  -3  -5  14      121.34      241.75     82.68 o 
  -2  -5  14       87.47      118.81     47.30 o 
  -1  -5  14       47.55      103.37     36.39 o 
   0  -5  14        3.28      103.95     35.71 o 
   1  -5  14      215.18      312.65     48.76 o 
  -6  -4  14       19.68       28.61     54.11 o 
  -5  -4  14      127.35      165.51     70.34 o 
  -4  -4  14      101.28      125.11     38.31 o 
  -3  -4  14       19.27      139.31     67.41 o 
  -2  -4  14      117.39      326.85     46.89 o 
  -1  -4  14        1.16      136.27     46.94 o 
   0  -4  14        0.73      115.02     42.47 o 
   1  -4  14      120.77      325.58     48.88 o 
   2  -4  14       58.95      226.73     45.62 o 
  -6  -3  14      126.44       22.06     53.34 o 
  -5  -3  14       12.27       18.54     31.21 o 
  -4  -3  14      602.01      828.33     99.68 o 
  -3  -3  14        7.96      443.40     52.78 o 
  -2  -3  14       23.49      293.16     54.29 o 
  -1  -3  14      165.11      295.03     62.00 o 
   0  -3  14      103.52      242.09     46.86 o 
   1  -3  14      146.44      379.08     59.06 o 
   2  -3  14       38.73       73.28     47.22 o 
  -6  -2  14      189.25      191.16     70.72 o 
  -5  -2  14        5.56       19.92     30.85 o 
  -2  -2  14      114.13      557.09     67.17 o 
  -1  -2  14       10.45      162.91     41.56 o 
   0  -2  14       24.94      112.42     51.46 o 
   1  -2  14       38.26      146.86     61.43 o 
  -2  -1  14       58.40      195.50     48.96 o 
  -1  -1  14       91.07      120.79     62.69 o 
   0  -1  14      151.05      188.91     46.35 o 
  -6   0  14       59.87       83.60     56.37 o 
  -5   0  14       66.08       43.14     53.80 o 
  -4   0  14       19.81       -0.91     44.40 o 
  -3   0  14      290.72      317.51     80.89 o 
  -2   0  14        0.26       42.12     43.19 o 
  -1   0  14        2.99       32.18     37.22 o 
  -5   1  14        2.15       -2.57     44.97 o 
  -4   1  14       20.74       25.19     45.53 o 
  -3   1  14      157.04      181.56     70.02 o 
  -3  -6  15       95.20      657.53    147.91 o 
  -2  -6  15        2.15      336.86    129.21 o 
  -1  -6  15       36.39      230.82     45.46 o 
   0  -6  15        3.64      282.89     61.40 o 
  -4  -5  15       29.59       31.84     50.84 o 
  -3  -5  15       58.30      500.97    258.10 o 
  -2  -5  15       35.88      357.14     42.58 o 
  -1  -5  15      210.73      631.53    132.12 o 
   0  -5  15        0.64      205.35     49.73 o 
  -4  -4  15       33.37       52.46     53.66 o 
  -2  -4  15      169.95      833.30     54.69 o 
  -1  -4  15       74.81      594.45     68.68 o 
   0  -4  15       99.20      308.96     59.18 o 
  -2  -2  15      165.42      853.93     51.72 o 
                                                 
